# Supplementary material for: Single nucleotide polymorphism-specific regulation of matrix metalloproteinase-9 by multiple miRNAs targeting the coding exon
Source: Nucleic Acids Res. 2014 Mar 13;42(9):5518–31. doi: 10.1093/nar/gku197 (PMC4027190; doi:10.1093/nar/gku197)
Supplement: SUPPLEMENTARY DATA [file supp_gku197_nar-00006-y-2014-File008.xlsx]

## Sheet: Sheet2
miRNA	SNP	Genomic Position	# Allele	Gene	Location	ΔScore	ΔMFE
>hsa-miR-412	rs147888888	pos=25300845	2	ABHD12	coding	198	-22.89
>hsa-miR-3193	rs71183397	pos=25371384	2	ABHD12	5UTR	188	-26.18
>hsa-miR-1301	rs16436	pos=25275554	3	ABHD12	3UTR	182	-22.15
>hsa-miR-1301	rs16436	pos=25275554	3	ABHD12	3UTR	182	-22.15
>hsa-miR-3184-5p	rs1046073	pos=25281333	2	ABHD12	3UTR	181	-25.55
>hsa-miR-4634	rs11904930	pos=25319977	2	ABHD12	coding	178	-24.47
>hsa-miR-4634	rs140967031	pos=25319976	2	ABHD12	coding	178	-24.47
>hsa-miR-875-5p	rs139135254	pos=25282864	2	ABHD12	coding	174	-15.88
>hsa-miR-4649-5p	rs57215790	pos=25275513	2	ABHD12	3UTR	173	-29.14
>hsa-miR-4649-5p	rs149783576	pos=25275510	2	ABHD12	3UTR	173	-29.14
>hsa-miR-3972	rs2424708	pos=25281398	2	ABHD12	3UTR	172	-24.32
>hsa-miR-4751	rs141307080	pos=25284197	2	ABHD12	coding	170	-25.68
>hsa-miR-5707	rs149514933	pos=25282929	2	ABHD12	coding	170	-15.03
>hsa-miR-3944-3p	rs746748	pos=25282967	2	ABHD12	coding	170	-20.65
>hsa-miR-1271-3p	rs71183397	pos=25371384	2	ABHD12	5UTR	159	-28.41
>hsa-miR-4741	rs58058232	pos=25281161	2	ABHD12	3UTR	155	-24.14
>hsa-miR-4741	rs139845151	pos=25281159	2	ABHD12	3UTR	155	-24.14
>hsa-miR-185-3p	rs2424708	pos=25281398	2	ABHD12	3UTR	155	-25.88
>hsa-miR-370	rs58058232	pos=25281161	2	ABHD12	3UTR	153	-24.1
>hsa-miR-370	rs139845151	pos=25281159	2	ABHD12	3UTR	153	-24.1
>hsa-miR-4707-5p	rs58058232	pos=25281161	2	ABHD12	3UTR	152	-25.21
>hsa-miR-4707-5p	rs139845151	pos=25281159	2	ABHD12	3UTR	152	-25.21
>hsa-miR-3187-5p	rs71183397	pos=25371384	2	ABHD12	5UTR	152	-25.28
>hsa-miR-4707-3p	rs2424708	pos=25281398	2	ABHD12	3UTR	151	-25.4
>hsa-miR-4681	rs143430397	pos=25281303	2	ABHD12	3UTR	139	-24.67
>hsa-miR-4655-3p	rs58058232	pos=25281161	2	ABHD12	3UTR	133	-26.1
>hsa-miR-4655-3p	rs139845151	pos=25281159	2	ABHD12	3UTR	133	-26.1
>hsa-miR-4700-3p	rs1046073	pos=25281333	2	ABHD12	3UTR	128	-26.9
>hsa-miR-204-5p	rs45471398	pos=62492595	2	ABHD16B	5UTR	178	-19.28
>hsa-miR-3654	rs6062553	pos=62492804	2	ABHD16B	5UTR	176	-21.6
>hsa-miR-3158-5p	rs11552937	pos=62493451	2	ABHD16B	coding	171	-21.73
>hsa-miR-526b-5p	rs142426403	pos=62493530	2	ABHD16B	coding	170	-15.54
>hsa-miR-3663-3p	rs144760130	pos=62493565	2	ABHD16B	coding	170	-22.74
>hsa-miR-3622a-3p	rs6011193	pos=62492772	2	ABHD16B	5UTR	165	-18.11
>hsa-miR-663a	rs3215630	pos=62493894	2	ABHD16B	coding	164	-30.26
>hsa-miR-661	rs79468792	pos=62493371	2	ABHD16B	coding	157	-29.45
>hsa-miR-639	rs147732108	pos=62493408	2	ABHD16B	coding	150	-24.76
>hsa-miR-639	rs113880685	pos=62494044	2	ABHD16B	coding	149	-24.52
>hsa-miR-623	rs6011194	pos=62493384	2	ABHD16B	coding	142	-25.11
>hsa-miR-3186-5p	rs147732108	pos=62493408	2	ABHD16B	coding	141	-29.81
>hsa-miR-4741	rs6062553	pos=62492804	2	ABHD16B	5UTR	136	-25.08
>hsa-miR-3972	rs146622254	pos=62492694	2	ABHD16B	5UTR	134	-25.7
>hsa-miR-4459	rs6011193	pos=62492772	2	ABHD16B	5UTR	127	-25.15
>hsa-miR-4533	rs139222076	pos=44477211	2	ACOT8	coding	204	-25.18
>hsa-miR-1301	rs146722391	pos=44472972	2	ACOT8	coding	189	-22.28
>hsa-miR-4676-5p	rs144748462	pos=44472211	2	ACOT8	coding	177	-22.6
>hsa-miR-95	rs144957814	pos=44473043	2	ACOT8	coding	172	-16.64
>hsa-miR-1292	rs80281112	pos=44477173	2	ACOT8	coding	168	-18.52
>hsa-miR-612	rs149898848	pos=44473026	2	ACOT8	coding	165	-24.34
>hsa-miR-5189	rs116476549	pos=44477137	2	ACOT8	coding	165	-23.31
>hsa-miR-4734	rs61729408	pos=44485950	2	ACOT8	coding	153	-24.05
>hsa-miR-3155a	rs138226225	pos=44477308	2	ACOT8	coding	147	-31.31
>hsa-miR-3155b	rs138226225	pos=44477308	2	ACOT8	coding	140	-26.68
>hsa-miR-4685-5p	rs138226225	pos=44477308	2	ACOT8	coding	128	-33.09
>hsa-miR-4725-5p	rs45546835	pos=24987090	2	ACSS1	3UTR	194	-27.89
>hsa-miR-1343	rs6114999	pos=24988082	2	ACSS1	3UTR	187	-26.43
>hsa-miR-4305	rs71783689	pos=24987169	2	ACSS1	3UTR	186	-18.02
>hsa-miR-2392	rs6050246	pos=24988238	2	ACSS1	3UTR	182	-23.94
>hsa-miR-1911-3p	rs139812066	pos=25000700	2	ACSS1	coding	180	-16.54
>hsa-miR-4433-5p	rs147336539	pos=25004229	2	ACSS1	coding	179	-23.65
>hsa-miR-654-5p	rs141580247	pos=25000648	2	ACSS1	coding	177	-21.51
>hsa-miR-4756-5p	rs145679432	pos=25000683	2	ACSS1	coding	174	-19.28
>hsa-miR-4691-5p	rs144423103	pos=25028742	2	ACSS1	coding	171	-25.89
>hsa-miR-1909-3p	rs141382500	pos=24988524	2	ACSS1	coding	170	-21.77
>hsa-miR-3616-5p	rs141662914	pos=25038407	2	ACSS1	coding	169	-20.28
>hsa-miR-1224-3p	rs147192886	pos=24988503	2	ACSS1	coding	169	-20.67
>hsa-miR-3197	rs6115001	pos=24994275	2	ACSS1	coding	168	-22.58
>hsa-miR-3688-3p	rs2294980	pos=24986965	2	ACSS1	3UTR	164	-18.16
>hsa-miR-668	rs148245244	pos=24988506	2	ACSS1	coding	162	-29.18
>hsa-miR-339-3p	rs6083718	pos=24987438	2	ACSS1	3UTR	160	-28.66
>hsa-miR-1914-3p	rs66817095	pos=25038484	2	ACSS1	coding	160	-29.07
>hsa-miR-1470	rs7265950	pos=25038798	2	ACSS1	5UTR	158	-28.39
>hsa-miR-4254	rs141662914	pos=25038407	2	ACSS1	coding	155	-26
>hsa-miR-1295b-5p	rs147192886	pos=24988503	2	ACSS1	coding	154	-25.01
>hsa-miR-4665-3p	rs144051149	pos=25013237	2	ACSS1	5UTR	152	-27.5
>hsa-miR-4685-3p	rs147192886	pos=24988503	2	ACSS1	coding	152	-24.92
>hsa-miR-4697-5p	rs150741442	pos=25000747	2	ACSS1	coding	149	-24.89
>hsa-miR-663a	rs6114999	pos=24988082	2	ACSS1	3UTR	148	-25.69
>hsa-miR-3690	rs141662914	pos=25038407	2	ACSS1	coding	144	-24.18
>hsa-miR-3972	rs6083718	pos=24987438	2	ACSS1	3UTR	138	-25.24
>hsa-miR-4697-3p	rs6083718	pos=24987438	2	ACSS1	3UTR	138	-26.13
>hsa-miR-4685-3p	rs6050249	pos=24994289	2	ACSS1	coding	136	-24.19
>hsa-miR-483-5p	rs112683865	pos=24994614	2	ACSS1	coding	131	-25.71
>hsa-miR-2682-3p	rs6050249	pos=24994289	2	ACSS1	coding	130	-25.17
>hsa-miR-1295b-5p	rs9967918	pos=25038711	2	ACSS1	coding	128	-24.67
>hsa-miR-4783-5p	rs111277869	pos=24994292	2	ACSS1	coding	128	-28.75
>hsa-miR-4776-5p	rs73906050	pos=25011572	2	ACSS1	coding	126	-25
>hsa-miR-4776-5p	rs147035244	pos=25011573	2	ACSS1	coding	126	-25
>hsa-miR-4649-5p	rs138418172	pos=25011587	2	ACSS1	coding	125	-24.97
>hsa-miR-4707-3p	rs61014667	pos=33502162	2	ACSS2	coding	205	-28.05
>hsa-miR-4707-3p	rs146376566	pos=33502160	2	ACSS2	coding	205	-28.05
>hsa-miR-487a	rs17850882	pos=33514024	2	ACSS2	coding	185	-17.14
>hsa-miR-1273a	rs76940489	pos=33515146	2	ACSS2	3UTR	176	-16.49
>hsa-miR-5192	rs57092223	pos=33507324	2	ACSS2	coding	175	-21.73
>hsa-miR-3130-5p	rs148512836	pos=33462779	2	ACSS2	5UTR	174	-24.89
>hsa-miR-4733-5p	rs112012777	pos=33501271	2	ACSS2	coding	174	-17.89
>hsa-miR-4700-5p	rs76940489	pos=33515146	2	ACSS2	3UTR	173	-15.74
>hsa-miR-4731-5p	rs35991119	pos=33515380	2	ACSS2	3UTR	173	-21.97
>hsa-miR-29b-2-5p	rs141802801	pos=33508854	2	ACSS2	coding	172	-23.04
>hsa-miR-892b	rs57043611	pos=33501928	2	ACSS2	coding	171	-20.57
>hsa-miR-3690	rs62212091	pos=33515427	2	ACSS2	3UTR	170	-17.94
>hsa-miR-4636	rs142513718	pos=33513939	2	ACSS2	coding	170	-15.8
>hsa-miR-3663-3p	rs57092223	pos=33507324	2	ACSS2	coding	170	-23.53
>hsa-miR-1183	rs146190099	pos=33508876	2	ACSS2	coding	170	-22.79
>hsa-miR-330-5p	rs4349415	pos=33502219	2	ACSS2	coding	169	-20.11
>hsa-miR-4746-3p	rs139905753	pos=33515076	2	ACSS2	3UTR	167	-23.63
>hsa-miR-1539	rs61014667	pos=33502162	2	ACSS2	coding	167	-29.21
>hsa-miR-3184-5p	rs140958101	pos=33501958	2	ACSS2	coding	166	-24.19
>hsa-miR-4290	rs143158595	pos=33470715	2	ACSS2	coding	164	-15.78
>hsa-miR-4746-5p	rs57262888	pos=33501206	2	ACSS2	coding	151	-27.55
>hsa-miR-638	rs141802801	pos=33508854	2	ACSS2	coding	132	-28.35
>hsa-miR-4685-3p	rs149416954	pos=33500907	2	ACSS2	coding	131	-24.54
>hsa-miR-328	rs149416954	pos=33500907	2	ACSS2	coding	127	-27.17
>hsa-miR-4722-5p	rs151267024	pos=32256130	2	ACTL10	3UTR	198	-32.6
>hsa-miR-4656	rs145659399	pos=32254853	2	ACTL10	5UTR	197	-27.47
>hsa-miR-3913-5p	rs79959038	pos=32254442	2	ACTL10	5UTR	193	-21.75
>hsa-miR-3936	rs149162067	pos=32255950	2	ACTL10	coding	185	-19.58
>hsa-miR-3188	rs11906549	pos=32256287	2	ACTL10	3UTR	178	-21.7
>hsa-miR-4446-3p	rs140489990	pos=32256239	2	ACTL10	3UTR	178	-24.95
>hsa-miR-663b	rs13042844	pos=32254864	2	ACTL10	5UTR	176	-32.56
>hsa-miR-553	rs3746459	pos=32255233	2	ACTL10	5UTR	172	-15.95
>hsa-miR-3124-5p	rs3746459	pos=32255233	2	ACTL10	5UTR	171	-23.94
>hsa-miR-125a-3p	rs41290882	pos=32255882	2	ACTL10	coding	169	-21.84
>hsa-miR-345-5p	rs146396955	pos=32256065	2	ACTL10	3UTR	166	-18.75
>hsa-miR-1469	rs142303571	pos=32255962	2	ACTL10	coding	156	-24.78
>hsa-miR-296-5p	rs73261831	pos=32256055	2	ACTL10	3UTR	154	-27.13
>hsa-miR-135b-3p	rs142321751	pos=32255873	2	ACTL10	coding	151	-25.99
>hsa-miR-671-5p	rs11906549	pos=32256287	2	ACTL10	3UTR	147	-25.39
>hsa-miR-4692	rs11906549	pos=32256287	2	ACTL10	3UTR	143	-24.28
>hsa-miR-4751	rs146590788	pos=32255934	2	ACTL10	coding	142	-24.14
>hsa-miR-1269b	rs146590788	pos=32255934	2	ACTL10	coding	134	-24.99
>hsa-miR-1269a	rs146590788	pos=32255934	2	ACTL10	coding	131	-25
>hsa-miR-4664-5p	rs73261831	pos=32256055	2	ACTL10	3UTR	125	-24.95
>hsa-miR-4429	rs6071417	pos=37400965	2	ACTR5	3UTR	205	-22.51
>hsa-miR-338-3p	rs141454872	pos=37377211	2	ACTR5	coding	202	-23.93
>hsa-miR-320c	rs6071417	pos=37400965	2	ACTR5	3UTR	193	-20.91
>hsa-miR-5581-5p	rs34487332	pos=37400652	2	ACTR5	3UTR	186	-21.69
>hsa-miR-3173-5p	rs151070334	pos=37394988	2	ACTR5	coding	183	-29.2
>hsa-miR-890	rs112739237	pos=37377232	2	ACTR5	coding	179	-15.31
>hsa-miR-629-3p	rs6128953	pos=37400515	2	ACTR5	3UTR	178	-23.41
>hsa-miR-1296	rs35520380	pos=37384681	2	ACTR5	coding	175	-21.04
>hsa-miR-4725-3p	rs34493530	pos=37396140	2	ACTR5	coding	174	-17.74
>hsa-miR-760	rs35520380	pos=37384681	2	ACTR5	coding	171	-20.63
>hsa-miR-3142	rs17853829	pos=37383717	2	ACTR5	coding	171	-15.48
>hsa-miR-632	rs61735389	pos=37400375	2	ACTR5	coding	169	-15.28
>hsa-miR-5586-5p	rs142765788	pos=37394971	2	ACTR5	coding	168	-17.43
>hsa-miR-639	rs17853829	pos=37383717	2	ACTR5	coding	167	-25.87
>hsa-miR-4782-3p	rs111586858	pos=37396114	2	ACTR5	coding	167	-16.95
>hsa-miR-4722-3p	rs145297164	pos=37400450	2	ACTR5	coding	165	-24.81
>hsa-miR-4523	rs140103579	pos=37400472	2	ACTR5	3UTR	155	-29.3
>hsa-miR-4758-3p	rs146785318	pos=37377481	2	ACTR5	coding	154	-25.88
>hsa-miR-4488	rs140103579	pos=37400472	2	ACTR5	3UTR	135	-26.27
>hsa-miR-1226-5p	rs145297164	pos=37400450	2	ACTR5	coding	131	-28.18
>hsa-miR-571	rs121908739	pos=43255139	2	ADA	coding	209	-24.43
>hsa-miR-4793-5p	rs148255847	pos=43254217	2	ADA	coding	192	-22.59
>hsa-miR-325	rs149520391	pos=43255153	2	ADA	coding	184	-18.65
>hsa-miR-195-5p	rs121908737	pos=43254242	2	ADA	coding	183	-16.36
>hsa-miR-325	rs121908714	pos=43255157	3	ADA	coding	180	-17.91
>hsa-miR-3189-5p	rs142456343	pos=43252858	2	ADA	coding	178	-27.95
>hsa-miR-675-5p	rs114826222	pos=43248327	2	ADA	3UTR	177	-21.25
>hsa-miR-3202	rs45557242	pos=43257744	2	ADA	coding	177	-16.94
>hsa-miR-193a-3p	rs61737144	pos=43254298	2	ADA	coding	175	-17.4
>hsa-miR-4726-3p	rs145924854	pos=43249704	2	ADA	coding	173	-18.55
>hsa-miR-3670	rs11555566	pos=43255220	2	ADA	coding	173	-19.71
>hsa-miR-370	rs121908731	pos=43254303	2	ADA	coding	172	-23.72
>hsa-miR-654-5p	rs121908734	pos=43252853	2	ADA	coding	172	-25.65
>hsa-miR-4491	rs121908717	pos=43255158	2	ADA	coding	171	-20.54
>hsa-miR-5581-5p	rs121908738	pos=43251253	2	ADA	coding	171	-16.09
>hsa-miR-3713	rs139350872	pos=43264902	2	ADA	coding	168	-18.86
>hsa-miR-140-3p	rs121908733	pos=43254243	2	ADA	coding	168	-15.7
>hsa-miR-3150b-5p	rs61732239	pos=43254263	2	ADA	coding	167	-26.28
>hsa-miR-4312	rs79281338	pos=43251546	2	ADA	coding	166	-16.03
>hsa-miR-2964a-5p	rs121908727	pos=43252913	2	ADA	coding	166	-17.85
>hsa-miR-5188	rs121908734	pos=43252853	2	ADA	coding	166	-23
>hsa-miR-579	rs121908734	pos=43252853	2	ADA	coding	166	-17.23
>hsa-miR-1298	rs121908735	pos=43254222	2	ADA	coding	166	-16.96
>hsa-miR-5047	rs121908714	pos=43255157	3	ADA	coding	165	-19
>hsa-miR-1185-2-3p	rs142675084	pos=43248219	2	ADA	3UTR	164	-17.18
>hsa-miR-654-5p	rs45557242	pos=43257744	2	ADA	coding	164	-19.6
>hsa-miR-1291	rs61737144	pos=43254298	2	ADA	coding	164	-25.24
>hsa-miR-371a-3p	rs146109131	pos=43248183	2	ADA	3UTR	164	-15.76
>hsa-miR-4763-5p	rs121908736	pos=43255233	2	ADA	coding	163	-27.85
>hsa-miR-596	rs121908730	pos=43255239	2	ADA	coding	159	-28.14
>hsa-miR-4257	rs121908739	pos=43255139	2	ADA	coding	156	-25.65
>hsa-miR-5705	rs139350872	pos=43264902	2	ADA	coding	153	-24.41
>hsa-miR-3194-5p	rs146109131	pos=43248183	2	ADA	3UTR	149	-25.04
>hsa-miR-3137	rs121908727	pos=43252913	2	ADA	coding	142	-25.3
>hsa-miR-1233	rs121908723	pos=43251680	2	ADA	coding	138	-24.87
>hsa-miR-4726-3p	rs61737144	pos=43254298	2	ADA	coding	137	-24.09
>hsa-miR-5188	rs147038410	pos=43251666	2	ADA	coding	137	-25.54
>hsa-miR-5188	rs121908723	pos=43251680	2	ADA	coding	137	-25.54
>hsa-miR-1471	rs121908723	pos=43251680	2	ADA	coding	136	-24.24
>hsa-miR-3189-5p	rs61737144	pos=43254298	2	ADA	coding	132	-24.91
>hsa-miR-4462	rs114025668	pos=43251683	4	ADA	coding	132	-26.38
>hsa-miR-3189-5p	rs7344760	pos=43254307	2	ADA	coding	132	-24.91
>hsa-miR-3972	rs147038410	pos=43251666	2	ADA	coding	129	-24.2
>hsa-miR-596	rs147038410	pos=43251666	2	ADA	coding	128	-29.58
>hsa-miR-4700-3p	rs146921882	pos=43254286	2	ADA	coding	127	-24.62
>hsa-miR-4685-5p	rs121908735	pos=43254222	2	ADA	coding	126	-24.51
>hsa-miR-4707-3p	rs146109131	pos=43248183	2	ADA	3UTR	125	-26.22
>hsa-miR-4530	rs3918396	pos=3651765	2	ADAM33	coding	187	-23.35
>hsa-miR-584-5p	rs17548837	pos=3649634	2	ADAM33	coding	183	-19.87
>hsa-miR-584-5p	rs146576636	pos=3649632	2	ADAM33	coding	183	-19.87
>hsa-miR-584-5p	rs3918401	pos=3649640	2	ADAM33	coding	183	-19.38
>hsa-miR-27b-3p	rs79125014	pos=3651973	2	ADAM33	coding	183	-17.39
>hsa-miR-378d	rs41419248	pos=3654041	2	ADAM33	coding	181	-23.66
>hsa-miR-378f	rs41419248	pos=3654041	2	ADAM33	coding	181	-23.63
>hsa-miR-4763-3p	rs17548837	pos=3649634	2	ADAM33	coding	178	-27.82
>hsa-miR-4763-3p	rs146576636	pos=3649632	2	ADAM33	coding	178	-27.82
>hsa-miR-623	rs55798864	pos=3649534	2	ADAM33	3UTR	175	-21.79
>hsa-miR-151a-5p	rs138879335	pos=3657733	2	ADAM33	coding	175	-20.11
>hsa-miR-4690-3p	rs140111113	pos=3651948	2	ADAM33	coding	172	-19.14
>hsa-miR-874	rs148367527	pos=3652564	2	ADAM33	coding	172	-19.03
>hsa-miR-3670	rs78832008	pos=3654444	2	ADAM33	coding	172	-23.73
>hsa-miR-659-3p	rs148489537	pos=3654772	2	ADAM33	coding	171	-17.45
>hsa-miR-363-5p	rs3918400	pos=3649463	2	ADAM33	3UTR	171	-15.86
>hsa-miR-222-5p	rs111467497	pos=3649566	2	ADAM33	3UTR	171	-16.52
>hsa-miR-24-3p	rs149760910	pos=3650237	2	ADAM33	coding	170	-19.72
>hsa-miR-378g	rs41419248	pos=3654041	2	ADAM33	coding	169	-22.91
>hsa-miR-487a	rs149602288	pos=3652425	2	ADAM33	coding	169	-21.68
>hsa-miR-4690-5p	rs11905233	pos=3649176	2	ADAM33	3UTR	168	-20.63
>hsa-miR-2115-5p	rs139672396	pos=3652582	2	ADAM33	coding	168	-19.22
>hsa-miR-432-5p	rs3918400	pos=3649463	2	ADAM33	3UTR	166	-22.25
>hsa-miR-593-5p	rs528557	pos=3651742	2	ADAM33	coding	166	-29.81
>hsa-miR-4745-5p	rs12479696	pos=3649957	2	ADAM33	coding	166	-17.98
>hsa-miR-616-3p	rs140111113	pos=3651948	2	ADAM33	coding	166	-23.48
>hsa-miR-3136-3p	rs2280091	pos=3650234	2	ADAM33	coding	164	-19.26
>hsa-miR-5581-5p	rs147783607	pos=3650257	2	ADAM33	coding	164	-20.15
>hsa-miR-3154	rs2787094	pos=3649161	2	ADAM33	3UTR	164	-21.33
>hsa-miR-4708-3p	rs3918396	pos=3651765	2	ADAM33	coding	164	-19.19
>hsa-miR-3189-5p	rs149439574	pos=3657785	2	ADAM33	coding	159	-31.3
>hsa-miR-3158-3p	rs41434648	pos=3651678	2	ADAM33	coding	157	-24.61
>hsa-miR-2277-5p	rs138340389	pos=3660209	2	ADAM33	coding	156	-24.71
>hsa-miR-3130-5p	rs41419248	pos=3654041	2	ADAM33	coding	155	-26.11
>hsa-miR-5189	rs3918396	pos=3651765	2	ADAM33	coding	150	-26.22
>hsa-miR-4649-3p	rs2787094	pos=3649161	2	ADAM33	3UTR	149	-24.53
>hsa-miR-5006-5p	rs2787094	pos=3649161	2	ADAM33	3UTR	145	-24.67
>hsa-miR-4793-3p	rs41467948	pos=3655681	2	ADAM33	coding	144	-24.42
>hsa-miR-4758-5p	rs41503144	pos=3652369	2	ADAM33	coding	142	-24.68
>hsa-miR-661	rs138879335	pos=3657733	2	ADAM33	coding	141	-24.84
>hsa-miR-4763-3p	rs41467948	pos=3655681	2	ADAM33	coding	141	-27.05
>hsa-miR-596	rs111900198	pos=3662723	2	ADAM33	5UTR	138	-24.6
>hsa-miR-4745-3p	rs146682885	pos=3655675	2	ADAM33	coding	137	-25.27
>hsa-miR-4749-5p	rs2787094	pos=3649161	2	ADAM33	3UTR	137	-24.44
>hsa-miR-4745-5p	rs111900198	pos=3662723	2	ADAM33	5UTR	136	-25.02
>hsa-miR-4640-5p	rs2280090	pos=3650205	2	ADAM33	coding	136	-28.99
>hsa-miR-596	rs78832008	pos=3654444	2	ADAM33	coding	134	-26.19
>hsa-miR-4649-5p	rs2787094	pos=3649161	2	ADAM33	3UTR	133	-25.71
>hsa-miR-637	rs11908384	pos=3653223	2	ADAM33	coding	131	-24.87
>hsa-miR-4727-3p	rs12479696	pos=3649957	2	ADAM33	coding	127	-25.95
>hsa-miR-1972	rs140111113	pos=3651948	2	ADAM33	coding	126	-24.85
>hsa-miR-4665-3p	rs144966028	pos=3654481	2	ADAM33	coding	126	-28.91
>hsa-miR-4726-5p	rs138340389	pos=3660209	2	ADAM33	coding	126	-28.13
>hsa-miR-5189	rs11905233	pos=3649176	2	ADAM33	3UTR	125	-26.19
>hsa-miR-4433-3p	rs2787094	pos=3649161	2	ADAM33	3UTR	125	-27.07
>hsa-miR-150-5p	rs73905648	pos=37214697	2	ADIG	coding	179	-21.69
>hsa-miR-892b	rs17852682	pos=37214812	2	ADIG	3UTR	172	-22.57
>hsa-miR-4308	rs17852682	pos=37214812	2	ADIG	3UTR	169	-17.88
>hsa-miR-4691-5p	rs17852682	pos=37214812	2	ADIG	3UTR	168	-22.92
>hsa-miR-378h	rs145364287	pos=37216946	2	ADIG	3UTR	167	-16.22
>hsa-miR-378d	rs145364287	pos=37216946	2	ADIG	3UTR	165	-16.99
>hsa-miR-4281	rs17852682	pos=37214812	2	ADIG	3UTR	163	-27.51
>hsa-miR-4745-5p	rs35940408	pos=37216853	2	ADIG	3UTR	154	-28.06
>hsa-miR-671-5p	rs145364287	pos=37216946	2	ADIG	3UTR	131	-27.09
>hsa-miR-4767	rs146143262	pos=37209838	2	ADIG	5UTR	125	-25.43
>hsa-miR-4327	rs140465084	pos=49508190	2	ADNP	coding	190	-16.51
>hsa-miR-4534	rs6096164	pos=49508349	2	ADNP	coding	188	-16.16
>hsa-miR-4487	rs111899848	pos=49508888	2	ADNP	coding	178	-18.85
>hsa-miR-892b	rs111899848	pos=49508888	2	ADNP	coding	176	-15.1
>hsa-miR-4474-5p	rs150949770	pos=49510217	2	ADNP	coding	174	-21.8
>hsa-miR-1183	rs140778449	pos=49510288	2	ADNP	coding	172	-18.97
>hsa-miR-4722-5p	rs34342624	pos=49508585	2	ADNP	coding	171	-23.99
>hsa-miR-2355-3p	rs143103063	pos=49508308	2	ADNP	coding	171	-18.24
>hsa-miR-766-5p	rs147299402	pos=49508634	2	ADNP	coding	171	-16.59
>hsa-miR-3692-3p	rs141897292	pos=49510790	2	ADNP	coding	168	-16.55
>hsa-miR-4740-3p	rs111276169	pos=49509152	2	ADNP	coding	165	-17.85
>hsa-miR-1200	rs6096168	pos=49509175	2	ADNP	coding	164	-17.27
>hsa-miR-615-3p	rs146897449	pos=49510612	2	ADNP	coding	164	-23.95
>hsa-miR-4746-5p	rs34851327	pos=49507934	2	ADNP	3UTR	158	-24.83
>hsa-miR-939	rs147336313	pos=49509497	2	ADNP	coding	157	-29.39
>hsa-miR-4685-5p	rs34851327	pos=49507934	2	ADNP	3UTR	136	-26.49
>hsa-miR-4656	rs146061441	pos=49510018	2	ADNP	coding	134	-24.93
>hsa-miR-3154	rs149618730	pos=4201721	2	ADRA1D	3UTR	180	-15.43
>hsa-miR-212-3p	rs147533428	pos=4202390	2	ADRA1D	coding	179	-25.38
>hsa-miR-770-5p	rs61759845	pos=4228693	2	ADRA1D	coding	177	-21.43
>hsa-miR-5001-3p	rs61759832	pos=4202286	2	ADRA1D	coding	176	-17.63
>hsa-miR-5194	rs1055522	pos=4201596	2	ADRA1D	3UTR	172	-23.74
>hsa-miR-4270	rs116224424	pos=4202048	2	ADRA1D	3UTR	172	-22.37
>hsa-miR-4700-5p	rs2236554	pos=4202041	2	ADRA1D	3UTR	167	-19.04
>hsa-miR-5004-5p	rs140631465	pos=4228850	2	ADRA1D	coding	164	-17.46
>hsa-miR-5195-3p	rs2236554	pos=4202041	2	ADRA1D	3UTR	161	-26.07
>hsa-miR-361-3p	rs139705773	pos=4202333	2	ADRA1D	coding	157	-25.45
>hsa-miR-593-5p	rs61759848	pos=4228719	2	ADRA1D	coding	153	-24.81
>hsa-miR-3189-5p	rs142980113	pos=4202290	2	ADRA1D	coding	151	-26.15
>hsa-miR-4449	rs61759850	pos=4228745	2	ADRA1D	coding	148	-27.79
>hsa-miR-2277-5p	rs139705773	pos=4202333	2	ADRA1D	coding	137	-27.38
>hsa-miR-3194-5p	rs55915202	pos=4202510	2	ADRA1D	coding	135	-24.56
>hsa-miR-1181	rs150684653	pos=4202315	2	ADRA1D	coding	135	-24.63
>hsa-miR-650	rs140080149	pos=4228867	2	ADRA1D	coding	134	-24.03
>hsa-miR-940	rs709024	pos=4201984	2	ADRA1D	3UTR	128	-24.75
>hsa-miR-3185	rs143193337	pos=4229214	2	ADRA1D	coding	128	-24.87
>hsa-miR-3194-5p	rs61759845	pos=4228693	2	ADRA1D	coding	126	-25.04
>hsa-miR-3194-5p	rs61759844	pos=4228690	2	ADRA1D	coding	126	-25.04
>hsa-miR-5197-3p	rs113310472	pos=60883916	2	ADRM1	3UTR	178	-18.49
>hsa-miR-764	rs1803609	pos=60883838	2	ADRM1	3UTR	177	-21.99
>hsa-miR-4715-5p	rs1051852	pos=60882799	2	ADRM1	coding	177	-17.97
>hsa-miR-3691-3p	rs150640020	pos=60883442	2	ADRM1	coding	177	-20.53
>hsa-miR-4487	rs1051852	pos=60882799	2	ADRM1	coding	173	-18.44
>hsa-miR-659-5p	rs145463151	pos=60879589	2	ADRM1	coding	173	-20.85
>hsa-miR-3621	rs1051852	pos=60882799	2	ADRM1	coding	172	-27.68
>hsa-miR-4686	rs79836754	pos=60882747	2	ADRM1	coding	170	-17.69
>hsa-miR-512-5p	rs145463151	pos=60879589	2	ADRM1	coding	170	-20.49
>hsa-miR-33b-3p	rs145275540	pos=60881317	2	ADRM1	coding	170	-23.85
>hsa-miR-3186-5p	rs147510711	pos=60878774	2	ADRM1	coding	170	-18.56
>hsa-miR-617	rs115973129	pos=60883165	2	ADRM1	coding	169	-19.72
>hsa-miR-1183	rs1803609	pos=60883838	2	ADRM1	3UTR	166	-20.09
>hsa-miR-5003-3p	rs34918875	pos=60883172	2	ADRM1	coding	166	-15.32
>hsa-miR-3120-3p	rs115973129	pos=60883165	2	ADRM1	coding	166	-16.82
>hsa-miR-412	rs2427273	pos=60881330	2	ADRM1	coding	160	-25.94
>hsa-miR-663a	rs73628093	pos=60878066	2	ADRM1	5UTR	158	-28.33
>hsa-miR-4743	rs139296980	pos=60882826	2	ADRM1	coding	146	-26.02
>hsa-miR-661	rs114556997	pos=60882823	2	ADRM1	coding	142	-28.35
>hsa-miR-1228-5p	rs1803609	pos=60883838	2	ADRM1	3UTR	141	-25.39
>hsa-miR-182-5p	rs146302783	pos=32881918	2	AHCY	coding	216	-24.17
>hsa-miR-1914-3p	rs141935523	pos=32880243	2	AHCY	coding	199	-27.61
>hsa-miR-148a-3p	rs146167334	pos=32880281	2	AHCY	coding	197	-24.66
>hsa-miR-148b-3p	rs146167334	pos=32880281	2	AHCY	coding	197	-25.02
>hsa-miR-761	rs150066229	pos=32873413	2	AHCY	coding	194	-20.81
>hsa-miR-4685-5p	rs147081471	pos=32868652	2	AHCY	3UTR	193	-31.47
>hsa-miR-1298	rs147385277	pos=32868929	2	AHCY	coding	192	-24.75
>hsa-miR-5587-3p	rs149092974	pos=32883383	2	AHCY	coding	192	-24.32
>hsa-miR-298	rs11552699	pos=32880185	2	AHCY	coding	187	-22.84
>hsa-miR-4753-5p	rs141075350	pos=32868714	2	AHCY	3UTR	180	-16.16
>hsa-miR-579	rs116846245	pos=32878358	2	AHCY	coding	177	-20.32
>hsa-miR-3972	rs140176953	pos=32881902	2	AHCY	coding	174	-21.06
>hsa-miR-2116-5p	rs71349756	pos=32868781	2	AHCY	3UTR	173	-18.02
>hsa-miR-591	rs146167334	pos=32880281	2	AHCY	coding	171	-15.85
>hsa-miR-920	rs121918608	pos=32880181	2	AHCY	coding	170	-18.69
>hsa-miR-4673	rs11552698	pos=32880180	2	AHCY	coding	169	-23.64
>hsa-miR-4673	rs121918608	pos=32880181	2	AHCY	coding	169	-22.76
>hsa-miR-33b-3p	rs146927727	pos=32879336	2	AHCY	coding	169	-20.47
>hsa-miR-632	rs14941	pos=32868223	2	AHCY	3UTR	168	-17.63
>hsa-miR-5194	rs141935523	pos=32880243	2	AHCY	coding	168	-19.99
>hsa-miR-374c-5p	rs150989310	pos=32878389	2	AHCY	coding	167	-16.88
>hsa-miR-2467-3p	rs11552699	pos=32880185	2	AHCY	coding	167	-17.35
>hsa-miR-597	rs78216699	pos=32891096	2	AHCY	5UTR	166	-16.6
>hsa-miR-1914-5p	rs148140437	pos=32868668	2	AHCY	3UTR	165	-23.54
>hsa-miR-4748	rs147081471	pos=32868652	2	AHCY	3UTR	164	-21.17
>hsa-miR-4655-3p	rs116846245	pos=32878358	2	AHCY	coding	158	-27.93
>hsa-miR-4750	rs57188613	pos=32899323	2	AHCY	5UTR	157	-24.43
>hsa-miR-3187-5p	rs149092974	pos=32883383	2	AHCY	coding	157	-24.91
>hsa-miR-612	rs57188613	pos=32899323	2	AHCY	5UTR	154	-26.35
>hsa-miR-4767	rs11552700	pos=32880206	2	AHCY	coding	143	-24.04
>hsa-miR-3972	rs149484182	pos=32880210	2	AHCY	coding	141	-24.09
>hsa-miR-4747-3p	rs57188613	pos=32899323	2	AHCY	5UTR	140	-24.95
>hsa-miR-1234	rs11552694	pos=32878662	2	AHCY	coding	137	-25.51
>hsa-miR-762	rs138006791	pos=32873303	2	AHCY	coding	137	-24.74
>hsa-miR-4793-5p	rs57188613	pos=32899323	2	AHCY	5UTR	136	-25.88
>hsa-miR-3189-5p	rs58365582	pos=32868237	2	AHCY	3UTR	135	-24.58
>hsa-miR-602	rs58942263	pos=32891139	2	AHCY	5UTR	128	-24.18
>hsa-miR-659-3p	rs13043898	pos=870911	2	ANGPT4	coding	200	-27.59
>hsa-miR-4718	rs142791988	pos=855049	2	ANGPT4	coding	195	-21.93
>hsa-miR-93-3p	rs145865328	pos=855036	2	ANGPT4	coding	194	-21.88
>hsa-miR-4640-3p	rs138675528	pos=870861	2	ANGPT4	coding	193	-25.29
>hsa-miR-4728-5p	rs1888087	pos=853435	3	ANGPT4	3UTR	189	-27.21
>hsa-miR-4728-5p	rs1888087	pos=853435	3	ANGPT4	3UTR	189	-27.21
>hsa-miR-197-5p	rs150195418	pos=869048	2	ANGPT4	coding	181	-22.26
>hsa-miR-4728-5p	rs112451128	pos=853435	2	ANGPT4	3UTR	180	-26.53
>hsa-miR-3937	rs140682745	pos=865821	2	ANGPT4	coding	180	-21.71
>hsa-miR-4664-5p	rs13043898	pos=870911	2	ANGPT4	coding	178	-25.73
>hsa-miR-4292	rs143483356	pos=865734	2	ANGPT4	coding	176	-24.82
>hsa-miR-1303	rs62641668	pos=854973	2	ANGPT4	coding	173	-23.11
>hsa-miR-3681-3p	rs116327782	pos=896574	2	ANGPT4	coding	170	-18.17
>hsa-miR-302c-5p	rs143679853	pos=870937	2	ANGPT4	coding	170	-21.18
>hsa-miR-3185	rs11907018	pos=853502	2	ANGPT4	3UTR	169	-20.48
>hsa-miR-4711-5p	rs144442482	pos=896688	2	ANGPT4	coding	168	-15.59
>hsa-miR-20b-3p	rs13037050	pos=870923	2	ANGPT4	coding	167	-17.58
>hsa-miR-608	rs13037050	pos=870923	2	ANGPT4	coding	154	-24.04
>hsa-miR-4690-3p	rs79320190	pos=870970	2	ANGPT4	coding	152	-24.54
>hsa-miR-4462	rs149811020	pos=869033	2	ANGPT4	coding	147	-25.51
>hsa-miR-4322	rs13043898	pos=870911	2	ANGPT4	coding	147	-25.61
>hsa-miR-4722-5p	rs149874461	pos=896605	2	ANGPT4	coding	140	-25.15
>hsa-miR-637	rs13038328	pos=870906	2	ANGPT4	coding	139	-24.74
>hsa-miR-5195-3p	rs146463028	pos=896641	2	ANGPT4	coding	132	-24.98
>hsa-miR-4640-5p	rs148851474	pos=861886	2	ANGPT4	coding	130	-28.69
>hsa-miR-1202	rs139958114	pos=870926	2	ANGPT4	coding	126	-26.61
>hsa-miR-548aj-5p	rs2327261	pos=10037037	2	ANKRD5	3UTR	241	-22.38
>hsa-miR-548g-5p	rs2327261	pos=10037037	2	ANKRD5	3UTR	241	-22.38
>hsa-miR-548x-5p	rs2327261	pos=10037037	2	ANKRD5	3UTR	241	-22.38
>hsa-miR-548ar-5p	rs2327261	pos=10037037	2	ANKRD5	3UTR	231	-15.65
>hsa-miR-548au-3p	rs76697171	pos=10036989	2	ANKRD5	3UTR	187	-17.82
>hsa-miR-885-3p	rs12106014	pos=10015761	2	ANKRD5	5UTR	185	-25.46
>hsa-miR-2681-3p	rs112122636	pos=10030281	2	ANKRD5	coding	185	-17.27
>hsa-miR-5589-5p	rs144604879	pos=10015762	2	ANKRD5	5UTR	183	-25.08
>hsa-miR-4716-5p	rs139125291	pos=10030280	2	ANKRD5	coding	181	-25.62
>hsa-miR-518e-3p	rs138316568	pos=10035242	3	ANKRD5	coding	176	-21.39
>hsa-miR-518e-3p	rs138316568	pos=10035242	3	ANKRD5	coding	176	-21.39
>hsa-miR-767-5p	rs144052434	pos=10023826	2	ANKRD5	coding	174	-16.55
>hsa-miR-584-3p	rs683145	pos=10032413	2	ANKRD5	coding	172	-18.51
>hsa-miR-4723-3p	rs6087119	pos=10036202	2	ANKRD5	coding	170	-21.28
>hsa-miR-762	rs144604879	pos=10015762	2	ANKRD5	5UTR	168	-26.39
>hsa-miR-936	rs141799840	pos=10033873	2	ANKRD5	coding	167	-22.55
>hsa-miR-3940-5p	rs149027653	pos=10036930	2	ANKRD5	3UTR	166	-20.33
>hsa-miR-520g	rs138316568	pos=10035242	3	ANKRD5	coding	165	-15.33
>hsa-miR-4726-3p	rs12106132	pos=10015729	2	ANKRD5	5UTR	165	-23.67
>hsa-miR-2115-5p	rs114094702	pos=10019244	2	ANKRD5	coding	164	-15.21
>hsa-miR-762	rs114356776	pos=10015790	2	ANKRD5	5UTR	150	-26.48
>hsa-miR-92b-5p	rs144604879	pos=10015762	2	ANKRD5	5UTR	136	-24
>hsa-miR-4656	rs12106132	pos=10015729	2	ANKRD5	5UTR	132	-24.78
>hsa-miR-661	rs115583213	pos=10030174	2	ANKRD5	coding	130	-26.28
>hsa-miR-2277-5p	rs56163010	pos=3805722	2	AP5S1	3UTR	191	-28.53
>hsa-miR-29b-3p	rs146138577	pos=3804939	2	AP5S1	coding	185	-23.48
>hsa-miR-4717-5p	rs140321496	pos=3802923	2	AP5S1	coding	183	-18.9
>hsa-miR-5585-3p	rs1141190	pos=3805459	2	AP5S1	3UTR	180	-23.29
>hsa-miR-1257	rs146073355	pos=3802774	2	AP5S1	coding	174	-16.17
>hsa-miR-219-2-3p	rs142312165	pos=3804573	2	AP5S1	coding	173	-17.17
>hsa-miR-4425	rs111286370	pos=3805317	2	AP5S1	3UTR	171	-22.07
>hsa-miR-4700-5p	rs111623642	pos=3805114	2	AP5S1	3UTR	171	-18.78
>hsa-miR-3187-5p	rs1141190	pos=3805459	2	AP5S1	3UTR	169	-21.85
>hsa-miR-509-3-5p	rs11699405	pos=3805506	2	AP5S1	3UTR	168	-17.3
>hsa-miR-4731-3p	rs11554187	pos=3805458	2	AP5S1	3UTR	167	-16.18
>hsa-miR-22-3p	rs146153842	pos=3804634	2	AP5S1	coding	167	-17.35
>hsa-miR-4322	rs150655780	pos=3805737	2	AP5S1	3UTR	166	-27.23
>hsa-miR-665	rs144390550	pos=3805669	2	AP5S1	3UTR	165	-28.58
>hsa-miR-4480	rs146153842	pos=3804634	2	AP5S1	coding	165	-16.53
>hsa-miR-4690-5p	rs139882536	pos=3805856	2	AP5S1	3UTR	161	-25.5
>hsa-miR-1251	rs138665829	pos=3804639	2	AP5S1	coding	160	-25.13
>hsa-miR-361-3p	rs11699405	pos=3805506	2	AP5S1	3UTR	153	-27.87
>hsa-miR-3677-3p	rs146073355	pos=3802774	2	AP5S1	coding	149	-25.08
>hsa-miR-3180-5p	rs143505011	pos=3804670	2	AP5S1	coding	148	-24.5
>hsa-miR-3916	rs144486964	pos=3802773	2	AP5S1	coding	147	-24.37
>hsa-miR-4787-3p	rs143505011	pos=3804670	2	AP5S1	coding	145	-27.07
>hsa-miR-1254	rs7269911	pos=3804760	2	AP5S1	coding	128	-24.97
>hsa-miR-652-3p	rs73296857	pos=57035345	2	APCDD1L	3UTR	203	-26.85
>hsa-miR-5587-3p	rs138812561	pos=57042402	2	APCDD1L	coding	192	-25.08
>hsa-miR-23b-5p	rs140187713	pos=57045764	2	APCDD1L	coding	183	-25.84
>hsa-miR-1909-3p	rs41308717	pos=57036140	2	APCDD1L	coding	181	-25.94
>hsa-miR-613	rs148627234	pos=57035764	2	APCDD1L	3UTR	177	-20.37
>hsa-miR-4417	rs145530588	pos=57036381	2	APCDD1L	coding	176	-22.75
>hsa-miR-665	rs2295440	pos=57035076	2	APCDD1L	3UTR	175	-28.83
>hsa-miR-3170	rs3946003	pos=57045765	2	APCDD1L	coding	175	-24.13
>hsa-miR-3170	rs140187713	pos=57045764	2	APCDD1L	coding	175	-24.13
>hsa-miR-4635	rs1980576	pos=57045667	2	APCDD1L	coding	174	-22.11
>hsa-miR-4664-5p	rs3946003	pos=57045765	2	APCDD1L	coding	171	-22.89
>hsa-miR-4642	rs146283725	pos=57035420	2	APCDD1L	3UTR	170	-24.83
>hsa-miR-3650	rs147052922	pos=57035940	2	APCDD1L	coding	170	-18.83
>hsa-miR-5100	rs151131553	pos=57036310	2	APCDD1L	coding	170	-24.9
>hsa-miR-652-5p	rs143397758	pos=57035881	2	APCDD1L	coding	169	-19.28
>hsa-miR-378f	rs150190868	pos=57036052	2	APCDD1L	coding	168	-19.22
>hsa-miR-4464	rs2295440	pos=57035076	2	APCDD1L	3UTR	168	-15.69
>hsa-miR-1183	rs146283725	pos=57035420	2	APCDD1L	3UTR	168	-19.9
>hsa-miR-516b-5p	rs77061165	pos=57035259	2	APCDD1L	3UTR	166	-17.03
>hsa-miR-4505	rs73915883	pos=57034790	2	APCDD1L	3UTR	166	-22.61
>hsa-miR-1276	rs7265854	pos=57042665	2	APCDD1L	coding	165	-18.56
>hsa-miR-378d	rs150190868	pos=57036052	2	APCDD1L	coding	165	-16.93
>hsa-miR-4517	rs144040492	pos=57035594	2	APCDD1L	3UTR	164	-18.13
>hsa-miR-665	rs147731470	pos=57036436	2	APCDD1L	coding	161	-26.61
>hsa-miR-650	rs147147447	pos=57045759	2	APCDD1L	coding	153	-27.41
>hsa-miR-612	rs138109833	pos=57042571	2	APCDD1L	coding	151	-24.01
>hsa-miR-4429	rs138812561	pos=57042402	2	APCDD1L	coding	149	-24.03
>hsa-miR-940	rs146009418	pos=57036206	2	APCDD1L	coding	147	-25.61
>hsa-miR-1914-3p	rs141772717	pos=57035917	2	APCDD1L	coding	146	-24.74
>hsa-miR-766-3p	rs112628550	pos=57045791	2	APCDD1L	coding	144	-25.37
>hsa-miR-4745-3p	rs149843642	pos=57036349	2	APCDD1L	coding	140	-28.56
>hsa-miR-4780	rs6100072	pos=57036495	2	APCDD1L	coding	139	-24.83
>hsa-miR-4640-5p	rs6128351	pos=57042377	2	APCDD1L	coding	137	-28.22
>hsa-miR-4739	rs2180481	pos=57035063	2	APCDD1L	3UTR	134	-25.21
>hsa-miR-4707-5p	rs112628550	pos=57045791	2	APCDD1L	coding	134	-27.65
>hsa-miR-611	rs141772717	pos=57035917	2	APCDD1L	coding	133	-26.68
>hsa-miR-3197	rs142713050	pos=57042572	2	APCDD1L	coding	131	-24.04
>hsa-miR-425-3p	rs147731470	pos=57036436	2	APCDD1L	coding	127	-24.75
>hsa-miR-3180-5p	rs147147447	pos=57045759	2	APCDD1L	coding	125	-24.14
>hsa-miR-4787-5p	rs145873693	pos=57036364	2	APCDD1L	coding	125	-25.05
>hsa-miR-508-5p	rs151272379	pos=61908578	2	ARFGAP1	coding	199	-26.57
>hsa-miR-4725-3p	rs7273032	pos=61920864	2	ARFGAP1	3UTR	190	-24.91
>hsa-miR-4722-5p	rs6122420	pos=61920430	2	ARFGAP1	3UTR	189	-23.69
>hsa-miR-4690-3p	rs140253128	pos=61916233	2	ARFGAP1	coding	189	-23.9
>hsa-miR-4793-5p	rs113039071	pos=61920396	2	ARFGAP1	3UTR	182	-18.73
>hsa-miR-24-2-5p	rs113548754	pos=61907463	2	ARFGAP1	coding	179	-17.57
>hsa-miR-3664-5p	rs141222407	pos=61908581	2	ARFGAP1	coding	179	-18.21
>hsa-miR-4788	rs140491832	pos=61907942	2	ARFGAP1	coding	178	-23.49
>hsa-miR-3180-5p	rs138008339	pos=61918977	2	ARFGAP1	coding	175	-15.28
>hsa-miR-3181	rs11908130	pos=61921091	2	ARFGAP1	3UTR	174	-21.54
>hsa-miR-3663-3p	rs115516004	pos=61919444	2	ARFGAP1	3UTR	174	-28.88
>hsa-miR-485-5p	rs138655227	pos=61909483	2	ARFGAP1	coding	173	-20.98
>hsa-miR-4453	rs150388613	pos=61918972	2	ARFGAP1	coding	173	-16.81
>hsa-miR-4465	rs113506901	pos=61920717	2	ARFGAP1	3UTR	172	-18.47
>hsa-miR-874	rs13865	pos=61919481	2	ARFGAP1	3UTR	171	-24.03
>hsa-miR-502-5p	rs148572853	pos=61917729	2	ARFGAP1	coding	170	-18.77
>hsa-miR-3173-5p	rs6090343	pos=61919216	2	ARFGAP1	coding	168	-21.47
>hsa-miR-211-3p	rs140491832	pos=61907942	2	ARFGAP1	coding	168	-21.91
>hsa-miR-514b-5p	rs75222251	pos=61919624	2	ARFGAP1	3UTR	166	-18.05
>hsa-miR-4747-3p	rs11908130	pos=61921091	2	ARFGAP1	3UTR	164	-25.55
>hsa-miR-4290	rs145011650	pos=61917776	2	ARFGAP1	coding	164	-22.36
>hsa-miR-937	rs36077735	pos=61920558	2	ARFGAP1	3UTR	154	-25.97
>hsa-miR-4758-5p	rs143661100	pos=61920326	2	ARFGAP1	3UTR	146	-26.83
>hsa-miR-4700-3p	rs115516004	pos=61919444	2	ARFGAP1	3UTR	137	-24.63
>hsa-miR-503	rs6090343	pos=61919216	2	ARFGAP1	coding	134	-24.16
>hsa-miR-4713-3p	rs113506901	pos=61920717	2	ARFGAP1	3UTR	132	-25.56
>hsa-miR-4734	rs113039071	pos=61920396	2	ARFGAP1	3UTR	132	-25.75
>hsa-miR-3944-3p	rs139966116	pos=61916268	2	ARFGAP1	coding	131	-24.78
>hsa-miR-1226-5p	rs11542296	pos=61907982	2	ARFGAP1	coding	130	-25.98
>hsa-miR-3677-3p	rs150604172	pos=61919498	2	ARFGAP1	3UTR	130	-25.13
>hsa-miR-637	rs143542168	pos=61909505	2	ARFGAP1	coding	127	-27.64
>hsa-miR-3189-5p	rs141184934	pos=61917762	2	ARFGAP1	coding	127	-24.88
>hsa-miR-4540	rs139603274	pos=47630438	2	ARFGEF2	coding	188	-22
>hsa-miR-4664-3p	rs75814914	pos=47614742	2	ARFGEF2	coding	185	-23.59
>hsa-miR-670	rs2295580	pos=47626847	4	ARFGEF2	coding	185	-24.07
>hsa-miR-218-2-3p	rs143956045	pos=47567921	2	ARFGEF2	coding	183	-17.72
>hsa-miR-4689	rs11540966	pos=47652421	2	ARFGEF2	3UTR	180	-20.19
>hsa-miR-635	rs150152511	pos=47587799	2	ARFGEF2	coding	175	-18.55
>hsa-miR-449b-3p	rs139648715	pos=47612393	2	ARFGEF2	coding	174	-18.59
>hsa-miR-5010-5p	rs7346544	pos=47538363	2	ARFGEF2	5UTR	173	-21.13
>hsa-miR-4512	rs148821408	pos=47648590	2	ARFGEF2	coding	172	-19.05
>hsa-miR-4457	rs41296207	pos=47587760	2	ARFGEF2	coding	172	-18.48
>hsa-miR-4436a	rs149693297	pos=47641996	2	ARFGEF2	coding	171	-16.9
>hsa-miR-219-2-3p	rs55874131	pos=47650230	2	ARFGEF2	3UTR	170	-15.43
>hsa-miR-194-5p	rs145545997	pos=47621630	2	ARFGEF2	coding	170	-17.38
>hsa-miR-4269	rs150152511	pos=47587799	2	ARFGEF2	coding	170	-20.39
>hsa-miR-1303	rs139037316	pos=47628595	2	ARFGEF2	coding	169	-18.12
>hsa-miR-19b-2-5p	rs151221957	pos=47634040	2	ARFGEF2	coding	169	-18.07
>hsa-miR-20a-3p	rs117131028	pos=47587741	2	ARFGEF2	coding	168	-15.78
>hsa-miR-4457	rs140822281	pos=47587759	2	ARFGEF2	coding	168	-18.48
>hsa-miR-541-5p	rs6019602	pos=47651492	2	ARFGEF2	3UTR	167	-20.37
>hsa-miR-4688	rs75190712	pos=47649876	2	ARFGEF2	3UTR	167	-20.44
>hsa-miR-608	rs143009676	pos=47628466	2	ARFGEF2	coding	167	-25.06
>hsa-miR-3678-3p	rs116550473	pos=47588949	2	ARFGEF2	coding	166	-20.65
>hsa-miR-4633-5p	rs144949006	pos=47570191	2	ARFGEF2	coding	165	-15.7
>hsa-miR-185-3p	rs144887808	pos=47570130	2	ARFGEF2	coding	148	-25.01
>hsa-miR-3620	rs138299956	pos=47538434	2	ARFGEF2	coding	147	-24.32
>hsa-miR-4767	rs150152511	pos=47587799	2	ARFGEF2	coding	140	-25.45
>hsa-miR-1909-3p	rs144887808	pos=47570130	2	ARFGEF2	coding	139	-24.42
>hsa-miR-3065-3p	rs112339991	pos=62331761	2	ARFRP1	3UTR	207	-25.38
>hsa-miR-4793-5p	rs35037612	pos=62333196	2	ARFRP1	coding	203	-25.69
>hsa-miR-4526	rs111259883	pos=62338438	2	ARFRP1	coding	191	-21.26
>hsa-miR-3945	rs149196388	pos=62331121	2	ARFRP1	3UTR	183	-17.34
>hsa-miR-4755-3p	rs114670354	pos=62331611	2	ARFRP1	3UTR	180	-22.25
>hsa-miR-4650-5p	rs1291208	pos=62330417	2	ARFRP1	3UTR	179	-20.76
>hsa-miR-4518	rs6011042	pos=62339332	2	ARFRP1	5UTR	178	-25.76
>hsa-miR-662	rs146966742	pos=62338377	2	ARFRP1	coding	169	-28.36
>hsa-miR-515-5p	rs146633630	pos=62331694	2	ARFRP1	3UTR	168	-19.92
>hsa-miR-3687	rs148730584	pos=62331973	2	ARFRP1	3UTR	166	-22.38
>hsa-miR-4746-5p	rs6011042	pos=62339332	2	ARFRP1	5UTR	165	-19.87
>hsa-miR-4776-3p	rs11547196	pos=62337751	2	ARFRP1	coding	165	-17.77
>hsa-miR-4746-5p	rs71698845	pos=62331337	2	ARFRP1	3UTR	165	-22.34
>hsa-miR-584-3p	rs112339991	pos=62331761	2	ARFRP1	3UTR	165	-22.12
>hsa-miR-1273g-5p	rs116323948	pos=62330218	2	ARFRP1	3UTR	164	-18.95
>hsa-miR-4786-3p	rs75246215	pos=62330308	2	ARFRP1	3UTR	161	-25.29
>hsa-miR-3180-3p	rs77018435	pos=62331206	2	ARFRP1	3UTR	154	-24.25
>hsa-miR-23a-5p	rs36121811	pos=62331343	2	ARFRP1	3UTR	144	-24.94
>hsa-miR-23a-5p	rs147518698	pos=62331336	2	ARFRP1	3UTR	144	-24.94
>hsa-miR-593-5p	rs35892492	pos=62333521	2	ARFRP1	coding	139	-24.17
>hsa-miR-3648	rs114023340	pos=62331355	2	ARFRP1	3UTR	138	-25.31
>hsa-miR-4726-3p	rs149196388	pos=62331121	2	ARFRP1	3UTR	138	-24.57
>hsa-miR-615-3p	rs151024401	pos=62330817	2	ARFRP1	3UTR	137	-29.2
>hsa-miR-4449	rs116323948	pos=62330218	2	ARFRP1	3UTR	132	-24.54
>hsa-miR-4649-5p	rs148730584	pos=62331973	2	ARFRP1	3UTR	130	-26.46
>hsa-miR-1225-5p	rs36121811	pos=62331343	2	ARFRP1	3UTR	126	-25.11
>hsa-miR-1225-5p	rs114023340	pos=62331355	2	ARFRP1	3UTR	126	-25.11
>hsa-miR-1225-5p	rs142946544	pos=62331353	2	ARFRP1	3UTR	126	-25.11
>hsa-miR-1225-5p	rs147518698	pos=62331336	2	ARFRP1	3UTR	126	-25.11
>hsa-miR-4683	rs11475125	pos=37278883	2	ARHGAP40	3UTR	198	-28.39
>hsa-miR-4731-5p	rs148622368	pos=37230633	2	ARHGAP40	coding	194	-27.06
>hsa-miR-2682-3p	rs61737864	pos=37263383	2	ARHGAP40	coding	183	-18.85
>hsa-miR-486-3p	rs112932208	pos=37263424	2	ARHGAP40	coding	177	-22.23
>hsa-miR-3187-5p	rs114346008	pos=37230600	2	ARHGAP40	coding	177	-20.95
>hsa-miR-3677-5p	rs78190665	pos=37258196	2	ARHGAP40	coding	175	-20.51
>hsa-miR-4292	rs148622368	pos=37230633	2	ARHGAP40	coding	173	-30.72
>hsa-miR-877-3p	rs139956006	pos=37272486	2	ARHGAP40	coding	171	-20.2
>hsa-miR-4786-3p	rs148622368	pos=37230633	2	ARHGAP40	coding	171	-23.97
>hsa-miR-1228-3p	rs112932208	pos=37263424	2	ARHGAP40	coding	170	-18.09
>hsa-miR-3194-3p	rs139305309	pos=37279010	2	ARHGAP40	3UTR	170	-22.93
>hsa-miR-1301	rs139956006	pos=37272486	2	ARHGAP40	coding	170	-18.97
>hsa-miR-138-5p	rs75622778	pos=37263426	2	ARHGAP40	coding	167	-20.21
>hsa-miR-138-5p	rs112932208	pos=37263424	2	ARHGAP40	coding	167	-20.21
>hsa-miR-4436b-5p	rs139956006	pos=37272486	2	ARHGAP40	coding	166	-24.61
>hsa-miR-616-3p	rs220521	pos=37278823	2	ARHGAP40	3UTR	164	-22.06
>hsa-miR-3189-5p	rs146230774	pos=37278970	2	ARHGAP40	3UTR	164	-19.54
>hsa-miR-874	rs141304791	pos=37258262	2	ARHGAP40	coding	164	-24.25
>hsa-miR-4254	rs146978120	pos=37267994	2	ARHGAP40	coding	164	-21.05
>hsa-miR-675-5p	rs149648954	pos=37278654	2	ARHGAP40	3UTR	158	-25.51
>hsa-miR-1226-5p	rs220522	pos=37278612	2	ARHGAP40	3UTR	155	-25.8
>hsa-miR-608	rs116418564	pos=37277301	2	ARHGAP40	coding	153	-24.31
>hsa-miR-4649-5p	rs79146063	pos=37252005	2	ARHGAP40	coding	149	-24.14
>hsa-miR-1909-3p	rs148622368	pos=37230633	2	ARHGAP40	coding	144	-25.36
>hsa-miR-1469	rs144233895	pos=37252007	2	ARHGAP40	coding	143	-24.87
>hsa-miR-4689	rs142435352	pos=37230651	2	ARHGAP40	coding	142	-27.33
>hsa-miR-659-3p	rs79146063	pos=37252005	2	ARHGAP40	coding	133	-25.58
>hsa-miR-675-5p	rs146230774	pos=37278970	2	ARHGAP40	3UTR	130	-25.21
>hsa-miR-4700-5p	rs142435352	pos=37230651	2	ARHGAP40	coding	128	-25.18
>hsa-miR-486-5p	rs146739685	pos=37274789	2	ARHGAP40	coding	126	-25.99
>hsa-miR-5089	rs138013399	pos=32850639	2	ASIP	coding	174	-15.25
>hsa-miR-3918	rs143170739	pos=32856836	2	ASIP	coding	172	-27.1
>hsa-miR-4268	rs6059745	pos=32848257	2	ASIP	coding	170	-16.65
>hsa-miR-4685-5p	rs36093428	pos=32856838	2	ASIP	coding	151	-30.21
>hsa-miR-4529-5p	rs55820705	pos=31025567	2	ASXL1	3UTR	205	-25.45
>hsa-miR-584-3p	rs35167924	pos=31024692	2	ASXL1	coding	204	-18.53
>hsa-miR-19b-1-5p	rs147666865	pos=31023073	2	ASXL1	coding	194	-18.55
>hsa-miR-876-5p	rs144901547	pos=31024235	2	ASXL1	coding	188	-19.33
>hsa-miR-3714	rs34733152	pos=31025244	2	ASXL1	3UTR	187	-28.15
>hsa-miR-3189-5p	rs142704972	pos=31024363	2	ASXL1	coding	185	-28.19
>hsa-miR-4727-3p	rs111227902	pos=31023008	2	ASXL1	coding	181	-17.18
>hsa-miR-378c	rs74800895	pos=31026804	2	ASXL1	3UTR	181	-21.52
>hsa-miR-3614-5p	rs145913172	pos=31021475	2	ASXL1	coding	180	-24.82
>hsa-miR-4465	rs145913172	pos=31021475	2	ASXL1	coding	178	-23.17
>hsa-miR-665	rs6087906	pos=31024091	2	ASXL1	coding	177	-27.12
>hsa-miR-4420	rs116112525	pos=31023544	2	ASXL1	coding	176	-18.09
>hsa-miR-3612	rs6057581	pos=31024488	2	ASXL1	coding	176	-15.66
>hsa-miR-525-3p	rs145871722	pos=31019457	2	ASXL1	coding	175	-23.35
>hsa-miR-3943	rs147278940	pos=31023107	2	ASXL1	coding	175	-18.03
>hsa-miR-133a	rs41289854	pos=31026954	2	ASXL1	3UTR	175	-23.04
>hsa-miR-133b	rs41289854	pos=31026954	2	ASXL1	3UTR	175	-23.04
>hsa-miR-378f	rs140458480	pos=31022642	2	ASXL1	coding	175	-22.65
>hsa-miR-3907	rs145871722	pos=31019457	2	ASXL1	coding	175	-28.87
>hsa-miR-92b-5p	rs145463249	pos=31025087	2	ASXL1	coding	174	-30.67
>hsa-miR-3690	rs142172134	pos=31021466	2	ASXL1	coding	173	-28.29
>hsa-miR-1343	rs145699348	pos=31021163	2	ASXL1	coding	173	-22.27
>hsa-miR-4456	rs34734310	pos=31024673	2	ASXL1	coding	172	-15.85
>hsa-miR-204-5p	rs140315242	pos=30946173	2	ASXL1	5UTR	172	-18.48
>hsa-miR-31-5p	rs34733152	pos=31025244	2	ASXL1	3UTR	171	-16.46
>hsa-miR-326	rs140396659	pos=31024774	2	ASXL1	coding	171	-21.79
>hsa-miR-1270	rs148964601	pos=31021232	2	ASXL1	coding	170	-23.83
>hsa-miR-2467-3p	rs143612702	pos=31025746	2	ASXL1	3UTR	169	-18.47
>hsa-miR-623	rs150004862	pos=31024698	2	ASXL1	coding	169	-19.5
>hsa-miR-1915-5p	rs140562623	pos=30956920	2	ASXL1	coding	168	-15.04
>hsa-miR-526b-5p	rs138971201	pos=31021521	2	ASXL1	coding	167	-16.02
>hsa-miR-4769-5p	rs144437064	pos=31016182	2	ASXL1	coding	167	-24.05
>hsa-miR-516b-5p	rs147666865	pos=31023073	2	ASXL1	coding	167	-17.29
>hsa-miR-637	rs140396659	pos=31024774	2	ASXL1	coding	166	-22.04
>hsa-miR-1587	rs75887545	pos=31024013	2	ASXL1	coding	166	-17.79
>hsa-miR-3181	rs141346625	pos=31021430	2	ASXL1	coding	166	-22.43
>hsa-miR-4425	rs142836262	pos=31023059	2	ASXL1	coding	166	-17.16
>hsa-miR-485-5p	rs148964601	pos=31021232	2	ASXL1	coding	166	-22.6
>hsa-miR-1292	rs150727649	pos=31021591	2	ASXL1	coding	166	-20.56
>hsa-miR-548an	rs141930107	pos=31024480	2	ASXL1	coding	165	-16.15
>hsa-miR-216a	rs6057581	pos=31024488	2	ASXL1	coding	165	-15.2
>hsa-miR-1296	rs79865730	pos=31022480	2	ASXL1	coding	165	-29.13
>hsa-miR-204-3p	rs147905623	pos=31024071	2	ASXL1	coding	165	-21.09
>hsa-let-7g-3p	rs150727649	pos=31021591	2	ASXL1	coding	165	-17.01
>hsa-miR-4445-5p	rs142869492	pos=31021558	2	ASXL1	coding	164	-15.45
>hsa-miR-484	rs142172134	pos=31021466	2	ASXL1	coding	164	-23.14
>hsa-miR-487b	rs146743741	pos=31025073	2	ASXL1	coding	164	-17.47
>hsa-miR-1248	rs148283649	pos=31021335	2	ASXL1	coding	164	-19.12
>hsa-miR-484	rs140396659	pos=31024774	2	ASXL1	coding	162	-25.78
>hsa-miR-1304-3p	rs78320557	pos=31024777	2	ASXL1	coding	161	-26.25
>hsa-miR-638	rs117307643	pos=31027111	2	ASXL1	3UTR	157	-30.84
>hsa-miR-92b-5p	rs139843035	pos=31021698	2	ASXL1	coding	155	-24.43
>hsa-miR-4687-3p	rs143779557	pos=31024448	2	ASXL1	coding	154	-28.05
>hsa-miR-874	rs55805951	pos=31025426	2	ASXL1	3UTR	152	-25.4
>hsa-miR-665	rs140396659	pos=31024774	2	ASXL1	coding	149	-24.58
>hsa-miR-4508	rs139843035	pos=31021698	2	ASXL1	coding	147	-24.21
>hsa-miR-3189-5p	rs146022200	pos=31024687	2	ASXL1	coding	145	-24.55
>hsa-miR-4706	rs141930107	pos=31024480	2	ASXL1	coding	144	-27.48
>hsa-miR-4706	rs140896392	pos=31024985	2	ASXL1	coding	141	-28.11
>hsa-miR-671-3p	rs142703253	pos=31015993	2	ASXL1	coding	140	-27.64
>hsa-miR-769-3p	rs6058693	pos=31022766	2	ASXL1	coding	137	-26.07
>hsa-miR-762	rs139843035	pos=31021698	2	ASXL1	coding	136	-25.86
>hsa-miR-296-5p	rs146759903	pos=31024762	2	ASXL1	coding	133	-24.99
>hsa-miR-149-3p	rs144014492	pos=31024796	2	ASXL1	coding	129	-24.21
>hsa-miR-3189-5p	rs139115934	pos=31023821	2	ASXL1	coding	128	-25.26
>hsa-miR-4749-5p	rs143719307	pos=31021233	2	ASXL1	coding	127	-24.59
>hsa-miR-197-3p	rs150338765	pos=31023291	2	ASXL1	coding	127	-24.26
>hsa-miR-4488	rs35102764	pos=31024682	2	ASXL1	coding	126	-25.05
>hsa-miR-769-3p	rs141346625	pos=31021430	2	ASXL1	coding	125	-25.66
>hsa-miR-617	rs1048712	pos=50217620	2	ATP9A	3UTR	196	-18.84
>hsa-miR-4721	rs114821494	pos=50213778	2	ATP9A	3UTR	191	-27.7
>hsa-miR-3663-3p	rs72193210	pos=50217375	2	ATP9A	3UTR	187	-23.39
>hsa-miR-1914-3p	rs11446741	pos=50216796	2	ATP9A	3UTR	184	-25.61
>hsa-miR-320a	rs148131170	pos=50215738	2	ATP9A	3UTR	184	-19.31
>hsa-miR-320b	rs148131170	pos=50215738	2	ATP9A	3UTR	184	-19.31
>hsa-miR-5572	rs79637333	pos=50214874	2	ATP9A	3UTR	184	-30.69
>hsa-miR-3680-5p	rs112580990	pos=50215938	2	ATP9A	3UTR	184	-16.92
>hsa-miR-3680-5p	rs147634257	pos=50215933	2	ATP9A	3UTR	184	-16.92
>hsa-miR-4449	rs2255341	pos=50287736	2	ATP9A	coding	183	-31.07
>hsa-miR-3200-5p	rs6096497	pos=50215189	2	ATP9A	3UTR	179	-18.59
>hsa-miR-4768-5p	rs3827044	pos=50216286	2	ATP9A	3UTR	178	-18.28
>hsa-miR-3200-5p	rs114821494	pos=50213778	2	ATP9A	3UTR	177	-18.41
>hsa-miR-1289	rs139187110	pos=50217150	2	ATP9A	3UTR	176	-23.16
>hsa-miR-370	rs146526523	pos=50287703	2	ATP9A	coding	175	-22.77
>hsa-miR-708-3p	rs3827044	pos=50216286	2	ATP9A	3UTR	175	-19.76
>hsa-miR-370	rs115325805	pos=50287721	2	ATP9A	coding	175	-22.77
>hsa-miR-370	rs139912441	pos=50287717	2	ATP9A	coding	175	-22.77
>hsa-miR-5197-3p	rs11446741	pos=50216796	2	ATP9A	3UTR	174	-19.72
>hsa-miR-4277	rs78700474	pos=50215301	2	ATP9A	3UTR	172	-16.82
>hsa-miR-4431	rs3827044	pos=50216286	2	ATP9A	3UTR	171	-18.41
>hsa-miR-625-5p	rs141462748	pos=50310547	2	ATP9A	coding	171	-18.25
>hsa-miR-3152-3p	rs117205129	pos=50221387	2	ATP9A	coding	170	-19.4
>hsa-miR-3177-3p	rs35569234	pos=50217355	2	ATP9A	3UTR	169	-18.42
>hsa-miR-3177-3p	rs72193210	pos=50217375	2	ATP9A	3UTR	169	-18.42
>hsa-miR-3065-3p	rs117205129	pos=50221387	2	ATP9A	coding	169	-15.87
>hsa-miR-4737	rs114821494	pos=50213778	2	ATP9A	3UTR	168	-17.32
>hsa-miR-4739	rs139866325	pos=50214722	2	ATP9A	3UTR	168	-22.58
>hsa-miR-3155a	rs144778262	pos=50215688	2	ATP9A	3UTR	167	-19.55
>hsa-miR-154-3p	rs72193210	pos=50217375	2	ATP9A	3UTR	167	-15.41
>hsa-miR-31-5p	rs114821494	pos=50213778	2	ATP9A	3UTR	165	-15.37
>hsa-miR-3189-5p	rs138553872	pos=50305618	2	ATP9A	coding	164	-20.45
>hsa-miR-1245b-3p	rs138665384	pos=50235243	2	ATP9A	coding	164	-20.05
>hsa-miR-892b	rs143341857	pos=50307316	2	ATP9A	coding	164	-21.26
>hsa-miR-362-5p	rs12481614	pos=50216620	2	ATP9A	3UTR	164	-18.55
>hsa-miR-762	rs150688881	pos=50217786	2	ATP9A	coding	148	-25.52
>hsa-miR-4726-3p	rs16996100	pos=50214940	2	ATP9A	3UTR	134	-28.1
>hsa-miR-1204	rs142435125	pos=50346491	2	ATP9A	coding	134	-24.77
>hsa-miR-4745-3p	rs138316111	pos=50213356	2	ATP9A	3UTR	133	-27.95
>hsa-miR-2277-3p	rs6126269	pos=50221542	2	ATP9A	coding	131	-24.14
>hsa-miR-1292	rs116086367	pos=3629833	2	ATRN	3UTR	189	-35.83
>hsa-miR-145-5p	rs146180658	pos=3631108	2	ATRN	3UTR	186	-21.57
>hsa-miR-4756-3p	rs146673861	pos=3627986	2	ATRN	3UTR	184	-19.99
>hsa-miR-5581-5p	rs149864396	pos=3630900	2	ATRN	3UTR	183	-20.42
>hsa-miR-3065-3p	rs139528519	pos=3562829	2	ATRN	coding	182	-21.92
>hsa-miR-532-5p	rs442753	pos=3629788	2	ATRN	3UTR	182	-21.51
>hsa-miR-4298	rs34848918	pos=3565525	2	ATRN	coding	180	-24.53
>hsa-miR-5010-5p	rs139964177	pos=3630596	2	ATRN	3UTR	179	-21.9
>hsa-miR-4756-3p	rs145699248	pos=3541485	2	ATRN	coding	177	-16
>hsa-miR-5195-3p	rs146180658	pos=3631108	2	ATRN	3UTR	177	-17.04
>hsa-miR-337-5p	rs144351024	pos=3553472	2	ATRN	coding	177	-15.14
>hsa-miR-4639-5p	rs149619736	pos=3553471	2	ATRN	coding	177	-15.11
>hsa-miR-125b-5p	rs442753	pos=3629788	2	ATRN	3UTR	176	-18.1
>hsa-miR-1248	rs143990542	pos=3631273	2	ATRN	3UTR	176	-16.91
>hsa-miR-887	rs139496515	pos=3553460	2	ATRN	coding	175	-20.15
>hsa-miR-4318	rs112934249	pos=3629450	2	ATRN	3UTR	174	-15.79
>hsa-miR-5705	rs116988078	pos=3630100	2	ATRN	3UTR	174	-24.99
>hsa-miR-4659b-3p	rs17784288	pos=3629843	2	ATRN	3UTR	172	-16.69
>hsa-miR-5705	rs139083766	pos=3629600	2	ATRN	3UTR	172	-16.8
>hsa-miR-4274	rs3215677	pos=3630793	2	ATRN	3UTR	172	-17.73
>hsa-miR-4274	rs148106467	pos=3630792	2	ATRN	3UTR	172	-17.73
>hsa-miR-676-3p	rs442753	pos=3629788	2	ATRN	3UTR	170	-19.44
>hsa-miR-127-5p	rs12930	pos=3630681	2	ATRN	3UTR	170	-21.78
>hsa-miR-517-5p	rs79451905	pos=3627923	2	ATRN	3UTR	169	-15.6
>hsa-miR-5186	rs150745104	pos=3581652	2	ATRN	coding	169	-20.4
>hsa-miR-4728-5p	rs45498397	pos=3628834	2	ATRN	3UTR	169	-20.52
>hsa-miR-4757-5p	rs139052478	pos=3631132	2	ATRN	3UTR	168	-27.41
>hsa-miR-4746-5p	rs138626391	pos=3629096	2	ATRN	3UTR	168	-17.64
>hsa-miR-34a-5p	rs146180658	pos=3631108	2	ATRN	3UTR	168	-19.28
>hsa-miR-490-3p	rs75336789	pos=3605206	2	ATRN	coding	168	-17.69
>hsa-miR-3937	rs139496515	pos=3553460	2	ATRN	coding	168	-22.79
>hsa-miR-339-5p	rs145181041	pos=3529951	2	ATRN	coding	168	-25.76
>hsa-miR-24-3p	rs112934249	pos=3629450	2	ATRN	3UTR	167	-24.91
>hsa-miR-187-5p	rs2246808	pos=3624830	2	ATRN	coding	167	-20.81
>hsa-miR-3688-5p	rs35644701	pos=3628425	2	ATRN	3UTR	166	-16.83
>hsa-miR-766-5p	rs150745104	pos=3581652	2	ATRN	coding	166	-18.13
>hsa-miR-4488	rs17784288	pos=3629843	2	ATRN	3UTR	165	-22.17
>hsa-miR-5007-5p	rs150745104	pos=3581652	2	ATRN	coding	165	-17.1
>hsa-miR-1229	rs3215677	pos=3630793	2	ATRN	3UTR	157	-25.61
>hsa-miR-1229	rs148106467	pos=3630792	2	ATRN	3UTR	157	-25.61
>hsa-miR-4763-5p	rs17784288	pos=3629843	2	ATRN	3UTR	155	-24.73
>hsa-miR-4745-5p	rs75653676	pos=3452041	2	ATRN	coding	149	-25.76
>hsa-miR-5193	rs141928832	pos=3630530	2	ATRN	3UTR	148	-26.56
>hsa-miR-1225-3p	rs141928832	pos=3630530	2	ATRN	3UTR	144	-31.28
>hsa-miR-1226-5p	rs2595582	pos=3630107	2	ATRN	3UTR	138	-26.34
>hsa-miR-4655-5p	rs12930	pos=3630681	2	ATRN	3UTR	135	-25.77
>hsa-miR-4433-3p	rs45553133	pos=3628833	2	ATRN	3UTR	132	-26.45
>hsa-miR-2277-5p	rs75653676	pos=3452041	2	ATRN	coding	132	-26.26
>hsa-miR-5008-5p	rs6052002	pos=3631163	2	ATRN	3UTR	130	-24.33
>hsa-miR-4723-3p	rs141928832	pos=3630530	2	ATRN	3UTR	128	-25.55
>hsa-miR-3921	rs33923703	pos=54945309	2	AURKA	coding	191	-21.92
>hsa-miR-4646-5p	rs34572020	pos=54961483	2	AURKA	coding	190	-22.69
>hsa-miR-4658	rs45557632	pos=54945382	2	AURKA	coding	176	-25
>hsa-miR-4687-3p	rs148036212	pos=54967269	2	AURKA	5UTR	173	-17.77
>hsa-miR-4490	rs34572020	pos=54961483	2	AURKA	coding	170	-16.39
>hsa-miR-17-3p	rs6099119	pos=54944960	2	AURKA	3UTR	168	-17.57
>hsa-miR-1254	rs45533839	pos=54961381	2	AURKA	coding	168	-23.96
>hsa-miR-326	rs33923703	pos=54945309	2	AURKA	coding	168	-20.88
>hsa-miR-4709-3p	rs11539196	pos=54945597	2	AURKA	coding	166	-15.57
>hsa-miR-3136-3p	rs8173	pos=54944791	2	AURKA	3UTR	164	-18.84
>hsa-miR-4664-3p	rs113866052	pos=54967233	2	AURKA	5UTR	157	-28.04
>hsa-miR-584-3p	rs147447861	pos=3065216	2	AVP	coding	192	-22.26
>hsa-miR-650	rs121964883	pos=3063802	2	AVP	coding	177	-18.56
>hsa-miR-3065-3p	rs3729964	pos=3065219	2	AVP	coding	174	-19.89
>hsa-miR-4660	rs121964893	pos=3065260	2	AVP	coding	173	-21.62
>hsa-miR-744-5p	rs13041150	pos=3063288	2	AVP	coding	169	-24.75
>hsa-miR-4663	rs147447861	pos=3065216	2	AVP	coding	169	-27.14
>hsa-miR-4784	rs121964887	pos=3063784	2	AVP	coding	168	-22.65
>hsa-miR-24-3p	rs147447861	pos=3065216	2	AVP	coding	167	-19.03
>hsa-miR-515-3p	rs121964890	pos=3063685	2	AVP	coding	165	-16.02
>hsa-miR-193b-3p	rs121964885	pos=3063668	2	AVP	coding	149	-24.1
>hsa-miR-3620	rs121964886	pos=3063658	2	AVP	coding	148	-32.94
>hsa-miR-4687-5p	rs142886338	pos=3065244	2	AVP	coding	143	-25.45
>hsa-miR-4685-5p	rs13041148	pos=3063282	2	AVP	coding	138	-24.7
>hsa-miR-762	rs74315383	pos=3063425	2	AVP	coding	130	-24.43
>hsa-miR-4685-5p	rs5195	pos=3063700	2	AVP	coding	128	-25.34
>hsa-miR-4669	rs121964883	pos=3063802	2	AVP	coding	125	-24.73
>hsa-miR-5695	rs144413467	pos=48252798	2	B4GALT5	3UTR	192	-16.16
>hsa-miR-519e-5p	rs45497605	pos=48252794	2	B4GALT5	3UTR	187	-16.2
>hsa-miR-125b-2-3p	rs17785427	pos=48250212	2	B4GALT5	3UTR	182	-17.48
>hsa-miR-662	rs147620394	pos=48273202	2	B4GALT5	coding	174	-19.03
>hsa-miR-1287	rs147620394	pos=48273202	2	B4GALT5	coding	172	-16.88
>hsa-miR-4647	rs6095592	pos=48250088	2	B4GALT5	3UTR	171	-16.05
>hsa-miR-339-5p	rs11479667	pos=48249846	2	B4GALT5	3UTR	171	-24.49
>hsa-miR-324-5p	rs11479667	pos=48249846	2	B4GALT5	3UTR	169	-20.66
>hsa-miR-4673	rs145343016	pos=48252511	2	B4GALT5	3UTR	169	-23.01
>hsa-miR-129-2-3p	rs145834095	pos=48249833	2	B4GALT5	3UTR	169	-25.64
>hsa-miR-483-3p	rs146449189	pos=48252858	2	B4GALT5	coding	168	-17.04
>hsa-miR-490-3p	rs235033	pos=48251231	2	B4GALT5	3UTR	167	-16.72
>hsa-miR-129-1-3p	rs145834095	pos=48249833	2	B4GALT5	3UTR	166	-23.78
>hsa-miR-4660	rs6095593	pos=48252884	2	B4GALT5	coding	165	-18.32
>hsa-miR-374b-3p	rs145343016	pos=48252511	2	B4GALT5	3UTR	164	-16.77
>hsa-miR-663a	rs11467191	pos=48252505	2	B4GALT5	3UTR	161	-31.54
>hsa-miR-484	rs114770355	pos=48252321	2	B4GALT5	3UTR	157	-29.2
>hsa-miR-4741	rs148796938	pos=48252685	2	B4GALT5	3UTR	154	-24.29
>hsa-miR-4446-3p	rs36230176	pos=48252485	2	B4GALT5	3UTR	146	-26.04
>hsa-miR-4446-3p	rs150496601	pos=48252484	2	B4GALT5	3UTR	146	-26.04
>hsa-miR-4763-3p	rs11467191	pos=48252505	2	B4GALT5	3UTR	140	-24.35
>hsa-miR-4433-5p	rs145834095	pos=48249833	2	B4GALT5	3UTR	139	-26.57
>hsa-miR-637	rs144545281	pos=48259093	2	B4GALT5	coding	136	-24.08
>hsa-miR-3685	rs114770355	pos=48252321	2	B4GALT5	3UTR	136	-25.79
>hsa-miR-484	rs146048963	pos=48260105	2	B4GALT5	coding	133	-24.85
>hsa-miR-4697-5p	rs6095592	pos=48250088	2	B4GALT5	3UTR	131	-24.63
>hsa-miR-1207-5p	rs11467191	pos=48252505	2	B4GALT5	3UTR	129	-24.04
>hsa-miR-146a-3p	rs141484815	pos=17716352	2	BANF2	coding	206	-18.86
>hsa-miR-4686	rs142834845	pos=17716396	2	BANF2	coding	197	-28.34
>hsa-miR-654-3p	rs1053993	pos=17716416	2	BANF2	coding	183	-20.43
>hsa-miR-4512	rs146081500	pos=17716399	2	BANF2	coding	182	-22.86
>hsa-miR-658	rs143651199	pos=17716321	2	BANF2	coding	165	-20.16
>hsa-miR-93-3p	rs146081500	pos=17716399	2	BANF2	coding	164	-17.99
>hsa-miR-4685-5p	rs142500688	pos=17705713	2	BANF2	coding	145	-27.84
>hsa-miR-378c	rs140272213	pos=17703439	2	BANF2	5UTR	140	-24.22
>hsa-miR-659-3p	rs6080799	pos=17703393	2	BANF2	5UTR	133	-24.64
>hsa-miR-4453	rs143563841	pos=52645335	2	BCAS1	coding	187	-19.16
>hsa-miR-3180	rs34375573	pos=52612542	2	BCAS1	coding	183	-26.39
>hsa-miR-4749-5p	rs138168398	pos=52612543	2	BCAS1	coding	182	-23.34
>hsa-miR-3155a	rs149163647	pos=52570202	2	BCAS1	coding	182	-23.11
>hsa-miR-5683	rs75604159	pos=52560363	2	BCAS1	3UTR	181	-16.85
>hsa-miR-197-5p	rs61754120	pos=52601864	2	BCAS1	coding	181	-22.97
>hsa-miR-4529-5p	rs2072241	pos=52561372	2	BCAS1	3UTR	180	-20.77
>hsa-miR-135b-5p	rs142998948	pos=52602037	2	BCAS1	coding	179	-15.9
>hsa-miR-1208	rs141173606	pos=52674671	2	BCAS1	coding	178	-24.49
>hsa-miR-4323	rs79571745	pos=52560364	2	BCAS1	3UTR	178	-23.53
>hsa-miR-204-5p	rs41296221	pos=52645126	2	BCAS1	coding	177	-16.25
>hsa-miR-5683	rs79571745	pos=52560364	2	BCAS1	3UTR	176	-16.44
>hsa-miR-505-5p	rs11546139	pos=52644984	2	BCAS1	coding	174	-17.91
>hsa-miR-4269	rs34375573	pos=52612542	2	BCAS1	coding	173	-18.92
>hsa-miR-3173-3p	rs141367561	pos=52612431	2	BCAS1	coding	173	-15.36
>hsa-miR-3200-5p	rs145938513	pos=52583460	2	BCAS1	coding	173	-15.65
>hsa-miR-3943	rs75604159	pos=52560363	2	BCAS1	3UTR	168	-19.15
>hsa-miR-1226-5p	rs150059555	pos=52645363	2	BCAS1	coding	167	-19.16
>hsa-miR-4640-5p	rs11546139	pos=52644984	2	BCAS1	coding	167	-17.01
>hsa-miR-4786-3p	rs75604159	pos=52560363	2	BCAS1	3UTR	166	-16.16
>hsa-miR-23b-5p	rs34926103	pos=52612533	2	BCAS1	coding	166	-18.83
>hsa-miR-1249	rs6127083	pos=52687181	2	BCAS1	5UTR	156	-24.01
>hsa-miR-205-5p	rs290391	pos=52687186	2	BCAS1	5UTR	143	-25.35
>hsa-miR-638	rs143563841	pos=52645335	2	BCAS1	coding	142	-24.76
>hsa-miR-4723-3p	rs6127083	pos=52687181	2	BCAS1	5UTR	128	-29.08
>hsa-miR-526b-5p	rs115556784	pos=49458426	2	BCAS4	coding	179	-17.26
>hsa-miR-3154	rs111708986	pos=49458413	2	BCAS4	coding	174	-19.36
>hsa-miR-4445-5p	rs2295720	pos=49493441	2	BCAS4	3UTR	174	-17.18
>hsa-miR-3677-3p	rs111728955	pos=49493355	2	BCAS4	3UTR	157	-25.05
>hsa-miR-675-5p	rs111728955	pos=49493355	2	BCAS4	3UTR	157	-29.91
>hsa-miR-762	rs147684139	pos=49493121	2	BCAS4	coding	154	-26.96
>hsa-miR-4758-5p	rs2145692	pos=49458426	4	BCAS4	coding	150	-27.3
>hsa-miR-4758-5p	rs2145692	pos=49458426	4	BCAS4	coding	150	-27.3
>hsa-miR-4758-5p	rs2145692	pos=49458426	4	BCAS4	coding	150	-27.3
>hsa-miR-4731-5p	rs117388674	pos=49411689	2	BCAS4	coding	148	-24.41
>hsa-miR-4739	rs111708986	pos=49458413	2	BCAS4	coding	148	-27.17
>hsa-miR-4433-3p	rs117388674	pos=49411689	2	BCAS4	coding	146	-27.68
>hsa-miR-4758-5p	rs115556784	pos=49458426	2	BCAS4	coding	142	-26.68
>hsa-miR-1292	rs111728955	pos=49493355	2	BCAS4	3UTR	138	-24.81
>hsa-miR-636	rs145592122	pos=49493106	2	BCAS4	coding	138	-24.8
>hsa-miR-638	rs2295720	pos=49493441	2	BCAS4	3UTR	127	-24.41
>hsa-miR-197-5p	rs147684139	pos=49493121	2	BCAS4	coding	125	-25.38
>hsa-miR-370	rs2145692	pos=49458426	4	BCAS4	coding	121	-23.26
>hsa-miR-370	rs2145692	pos=49458426	4	BCAS4	coding	121	-23.26
>hsa-miR-591	rs3208682	pos=30252818	2	BCL2L1	3UTR	185	-25.19
>hsa-miR-4440	rs3208683	pos=30252814	2	BCL2L1	3UTR	185	-27.37
>hsa-miR-4745-5p	rs3208683	pos=30252814	2	BCL2L1	3UTR	175	-25.79
>hsa-miR-634	rs148274815	pos=30310005	2	BCL2L1	coding	169	-19.78
>hsa-miR-4529-5p	rs148274815	pos=30310005	2	BCL2L1	coding	165	-18.48
>hsa-miR-4716-3p	rs3208684	pos=30252805	2	BCL2L1	3UTR	164	-23.54
>hsa-miR-2277-5p	rs11550473	pos=30309832	2	BCL2L1	coding	156	-30.76
>hsa-miR-654-5p	rs11550472	pos=30253777	2	BCL2L1	coding	153	-25.46
>hsa-miR-5196-3p	rs147058885	pos=30309734	2	BCL2L1	coding	150	-24.03
>hsa-miR-4763-3p	rs11550473	pos=30309832	2	BCL2L1	coding	147	-29.14
>hsa-miR-4739	rs3208682	pos=30252818	2	BCL2L1	3UTR	141	-27.02
>hsa-miR-4743	rs11550475	pos=30253627	2	BCL2L1	3UTR	126	-24.3
>hsa-miR-3162-5p	rs3208684	pos=30252805	2	BCL2L1	3UTR	125	-26.23
>hsa-miR-4687-5p	rs141217196	pos=17489605	2	BFSP1	coding	194	-28.32
>hsa-miR-570-3p	rs34147780	pos=17475227	2	BFSP1	coding	193	-21.41
>hsa-miR-5088	rs6080718	pos=17474968	3	BFSP1	coding	189	-28.28
>hsa-miR-5088	rs6080718	pos=17474968	3	BFSP1	coding	189	-28.28
>hsa-miR-642a-5p	rs148635873	pos=17539458	2	BFSP1	5UTR	186	-19.56
>hsa-miR-4725-5p	rs143850362	pos=17511838	2	BFSP1	coding	185	-21.78
>hsa-miR-4423-5p	rs6080719	pos=17477592	2	BFSP1	coding	182	-16.32
>hsa-miR-616-5p	rs148635873	pos=17539458	2	BFSP1	5UTR	177	-22.32
>hsa-miR-4269	rs143374645	pos=17475214	2	BFSP1	coding	172	-18.69
>hsa-miR-194-3p	rs143752745	pos=17495456	2	BFSP1	coding	172	-16.43
>hsa-miR-452-3p	rs34147780	pos=17475227	2	BFSP1	coding	172	-15.09
>hsa-miR-183-5p	rs149522252	pos=17475007	2	BFSP1	coding	168	-15.05
>hsa-miR-3657	rs41276390	pos=17474710	2	BFSP1	3UTR	166	-16.28
>hsa-miR-634	rs139511754	pos=17475228	2	BFSP1	coding	165	-23.61
>hsa-miR-3185	rs151073625	pos=17477651	2	BFSP1	coding	165	-24.74
>hsa-miR-330-3p	rs143374645	pos=17475214	2	BFSP1	coding	164	-16.03
>hsa-miR-3135b	rs79865602	pos=17479525	2	BFSP1	coding	157	-24.61
>hsa-miR-661	rs149522252	pos=17475007	2	BFSP1	coding	156	-25.62
>hsa-miR-150-3p	rs140753786	pos=17475438	2	BFSP1	coding	148	-24.93
>hsa-miR-4656	rs6080718	pos=17474968	3	BFSP1	coding	140	-25.07
>hsa-miR-1180	rs141217196	pos=17489605	2	BFSP1	coding	139	-24.78
>hsa-miR-4769-3p	rs140753786	pos=17475438	2	BFSP1	coding	135	-24.27
>hsa-miR-4793-5p	rs150736032	pos=17489612	2	BFSP1	coding	133	-29.12
>hsa-miR-4738-5p	rs145214255	pos=61637736	2	BHLHE23	coding	199	-19.74
>hsa-miR-4449	rs111974283	pos=61638156	2	BHLHE23	5UTR	175	-31.53
>hsa-miR-331-3p	rs111974283	pos=61638156	2	BHLHE23	5UTR	168	-27.41
>hsa-miR-941	rs112851667	pos=61638305	2	BHLHE23	5UTR	159	-24.07
>hsa-miR-4691-5p	rs111974283	pos=61638156	2	BHLHE23	5UTR	153	-28.71
>hsa-miR-4685-5p	rs13041052	pos=61637500	2	BHLHE23	coding	145	-29.76
>hsa-miR-3131	rs111974283	pos=61638156	2	BHLHE23	5UTR	136	-24.26
>hsa-miR-4785	rs13042239	pos=61638232	2	BHLHE23	5UTR	133	-25.2
>hsa-miR-4724-3p	rs148286398	pos=61870740	2	BIRC7	coding	181	-20.7
>hsa-miR-518a-3p	rs6090323	pos=61869262	2	BIRC7	coding	175	-17.89
>hsa-miR-4763-3p	rs149839516	pos=61869935	2	BIRC7	coding	175	-27.73
>hsa-miR-4442	rs138408753	pos=61867669	2	BIRC7	coding	174	-19.7
>hsa-miR-193b-3p	rs149161695	pos=61870553	2	BIRC7	coding	173	-20.05
>hsa-miR-412	rs6090323	pos=61869262	2	BIRC7	coding	172	-22.33
>hsa-miR-660-5p	rs148286398	pos=61870740	2	BIRC7	coding	169	-16.92
>hsa-miR-27b-3p	rs79055277	pos=61869956	2	BIRC7	coding	168	-18.12
>hsa-miR-486-3p	rs144498460	pos=61870883	2	BIRC7	coding	165	-32.08
>hsa-miR-2861	rs1077019	pos=61870727	2	BIRC7	coding	162	-28.85
>hsa-miR-1296	rs138408753	pos=61867669	2	BIRC7	coding	161	-26.58
>hsa-miR-766-5p	rs115140499	pos=61871737	2	BIRC7	3UTR	160	-25.25
>hsa-miR-3158-3p	rs139260685	pos=61869313	2	BIRC7	coding	151	-29.26
>hsa-miR-5001-5p	rs139712930	pos=61867717	2	BIRC7	coding	151	-25.37
>hsa-miR-608	rs115140499	pos=61871737	2	BIRC7	3UTR	149	-26.79
>hsa-miR-4462	rs145995768	pos=61870824	2	BIRC7	coding	149	-25.07
>hsa-miR-1469	rs6011693	pos=61869949	2	BIRC7	coding	145	-28.34
>hsa-miR-323b-5p	rs61737391	pos=61867546	2	BIRC7	coding	144	-24.78
>hsa-miR-4767	rs149691951	pos=61870838	2	BIRC7	coding	144	-28.35
>hsa-miR-663a	rs6011693	pos=61869949	2	BIRC7	coding	142	-30.88
>hsa-miR-1469	rs79055277	pos=61869956	2	BIRC7	coding	141	-26.26
>hsa-miR-4746-3p	rs147960898	pos=61869938	2	BIRC7	coding	137	-24.94
>hsa-miR-3180-5p	rs150789557	pos=61870783	2	BIRC7	coding	134	-25.15
>hsa-miR-4449	rs11537908	pos=61867619	2	BIRC7	coding	126	-24.63
>hsa-miR-4469	rs11537908	pos=61867619	2	BIRC7	coding	126	-24.8
>hsa-miR-4446-5p	rs139992835	pos=36152813	2	BLCAP	5UTR	195	-21.82
>hsa-miR-4755-5p	rs117470892	pos=36145998	2	BLCAP	3UTR	194	-22.95
>hsa-miR-4659a-3p	rs117470892	pos=36145998	2	BLCAP	3UTR	184	-16.73
>hsa-miR-3940-5p	rs11557676	pos=36147533	2	BLCAP	coding	175	-21.19
>hsa-miR-647	rs6125284	pos=36147675	2	BLCAP	5UTR	170	-20.61
>hsa-miR-939	rs41304413	pos=36147009	2	BLCAP	3UTR	169	-24.28
>hsa-miR-939	rs145689733	pos=36147012	2	BLCAP	3UTR	169	-24.28
>hsa-miR-4739	rs139517024	pos=36146577	2	BLCAP	3UTR	168	-30.59
>hsa-miR-4257	rs77057688	pos=36146594	2	BLCAP	3UTR	166	-17.92
>hsa-miR-5195-5p	rs117470892	pos=36145998	2	BLCAP	3UTR	164	-19.34
>hsa-miR-638	rs150498824	pos=36146441	2	BLCAP	3UTR	160	-24.26
>hsa-miR-939	rs35324939	pos=36147355	2	BLCAP	coding	155	-24.79
>hsa-miR-4706	rs11557676	pos=36147533	2	BLCAP	coding	148	-29.81
>hsa-miR-4743	rs111568189	pos=36146457	2	BLCAP	3UTR	129	-24.01
>hsa-miR-1226-5p	rs144909475	pos=36156329	2	BLCAP	5UTR	127	-24.9
>hsa-miR-671-5p	rs35324939	pos=36147355	2	BLCAP	coding	126	-24.56
>hsa-miR-503	rs2746246	pos=6749161	2	BMP2	5UTR	185	-20.67
>hsa-miR-661	rs79417223	pos=6750977	2	BMP2	coding	180	-28.33
>hsa-miR-132-5p	rs141364472	pos=6748857	2	BMP2	5UTR	179	-22.61
>hsa-miR-4709-3p	rs140417301	pos=6758938	2	BMP2	coding	175	-17.27
>hsa-miR-4731-3p	rs144610334	pos=6760667	2	BMP2	3UTR	170	-16.22
>hsa-miR-549	rs140326695	pos=6759696	2	BMP2	coding	169	-15.19
>hsa-miR-4708-5p	rs143336052	pos=6759255	2	BMP2	coding	167	-19.74
>hsa-miR-4783-3p	rs2273074	pos=6751089	2	BMP2	coding	166	-18.47
>hsa-miR-3648	rs142811428	pos=6759097	2	BMP2	coding	163	-24.47
>hsa-miR-4656	rs2746245	pos=6749042	2	BMP2	5UTR	161	-27.55
>hsa-miR-4688	rs2273073	pos=6750882	2	BMP2	coding	151	-25.86
>hsa-miR-501-5p	rs141364472	pos=6748857	2	BMP2	5UTR	149	-25.49
>hsa-miR-638	rs142772848	pos=6750978	2	BMP2	coding	146	-31.16
>hsa-miR-4656	rs2746246	pos=6749161	2	BMP2	5UTR	145	-24.78
>hsa-miR-1292	rs1049007	pos=6751034	2	BMP2	coding	139	-30.78
>hsa-miR-518a-3p	rs111477259	pos=55841541	2	BMP7	5UTR	182	-19.83
>hsa-miR-4796-3p	rs6070006	pos=55746015	2	BMP7	coding	176	-18.11
>hsa-miR-631	rs113393186	pos=55841324	2	BMP7	5UTR	174	-22.21
>hsa-miR-764	rs10375	pos=55745681	2	BMP7	3UTR	174	-20.07
>hsa-miR-512-5p	rs6025418	pos=55745073	2	BMP7	3UTR	173	-18.58
>hsa-miR-1299	rs149836190	pos=55803440	2	BMP7	coding	173	-21.56
>hsa-miR-5687	rs140127181	pos=55803324	2	BMP7	coding	173	-16.76
>hsa-miR-3620	rs34303866	pos=55744599	2	BMP7	3UTR	171	-21.43
>hsa-miR-4707-3p	rs6025418	pos=55745073	2	BMP7	3UTR	171	-27.95
>hsa-miR-675-5p	rs6025415	pos=55744387	2	BMP7	3UTR	170	-18.52
>hsa-miR-135a-3p	rs139962177	pos=55743990	2	BMP7	3UTR	169	-15.9
>hsa-miR-4682	rs6070006	pos=55746015	2	BMP7	coding	169	-24.97
>hsa-miR-1267	rs147083949	pos=55758884	2	BMP7	coding	168	-15.72
>hsa-let-7e-5p	rs111477259	pos=55841541	2	BMP7	5UTR	167	-20.78
>hsa-miR-3176	rs8184537	pos=55841400	2	BMP7	5UTR	166	-21.48
>hsa-miR-5581-5p	rs6025418	pos=55745073	2	BMP7	3UTR	165	-18.69
>hsa-miR-488-5p	rs150380468	pos=55745744	2	BMP7	3UTR	165	-15.58
>hsa-miR-4665-5p	rs112344257	pos=55777539	2	BMP7	coding	165	-24.84
>hsa-miR-4792	rs139592459	pos=55803323	2	BMP7	coding	165	-16.56
>hsa-miR-3622b-3p	rs6025418	pos=55745073	2	BMP7	3UTR	164	-24.75
>hsa-miR-765	rs6070006	pos=55746015	2	BMP7	coding	164	-18.2
>hsa-miR-4505	rs10375	pos=55745681	2	BMP7	3UTR	164	-20.13
>hsa-miR-3130-5p	rs6014946	pos=55744311	2	BMP7	3UTR	164	-15.31
>hsa-miR-4674	rs35559326	pos=55746042	2	BMP7	coding	164	-22.46
>hsa-miR-1913	rs6025417	pos=55744905	2	BMP7	3UTR	161	-24.19
>hsa-miR-4706	rs6070006	pos=55746015	2	BMP7	coding	152	-27.08
>hsa-miR-542-5p	rs112344257	pos=55777539	2	BMP7	coding	150	-25.53
>hsa-miR-661	rs61733438	pos=55750060	2	BMP7	coding	143	-29.61
>hsa-miR-3197	rs111477259	pos=55841541	2	BMP7	5UTR	141	-24.26
>hsa-miR-197-3p	rs141957513	pos=55777547	2	BMP7	coding	139	-25.13
>hsa-miR-4747-3p	rs35559326	pos=55746042	2	BMP7	coding	133	-25.92
>hsa-miR-4745-3p	rs116720786	pos=55777573	2	BMP7	coding	130	-26.95
>hsa-miR-5001-5p	rs148829027	pos=36964030	2	BPI	coding	204	-31.4
>hsa-miR-3142	rs142119049	pos=36964001	2	BPI	coding	203	-17.85
>hsa-miR-4664-5p	rs5743498	pos=36932648	2	BPI	coding	195	-27.05
>hsa-miR-4425	rs5743500	pos=36937342	2	BPI	coding	187	-18.2
>hsa-miR-23b-5p	rs151087791	pos=36932627	2	BPI	coding	181	-26.29
>hsa-miR-4464	rs144501421	pos=36954768	2	BPI	coding	176	-16.13
>hsa-miR-4518	rs5743498	pos=36932648	2	BPI	coding	175	-22.64
>hsa-miR-4763-3p	rs144501421	pos=36954768	2	BPI	coding	171	-24.73
>hsa-miR-4763-3p	rs144369430	pos=36954769	2	BPI	coding	171	-24.73
>hsa-miR-3682-3p	rs151033582	pos=36946831	2	BPI	coding	171	-15.86
>hsa-miR-1184	rs34262037	pos=36962837	2	BPI	coding	170	-16.12
>hsa-miR-484	rs72130747	pos=36952361	2	BPI	coding	169	-16.66
>hsa-miR-3680-3p	rs142530722	pos=36938971	2	BPI	coding	167	-16.73
>hsa-miR-4638-3p	rs144501421	pos=36954768	2	BPI	coding	165	-23.47
>hsa-miR-4730	rs1341024	pos=36932676	2	BPI	coding	164	-18.13
>hsa-miR-4533	rs4358188	pos=36946848	2	BPI	coding	164	-21.25
>hsa-miR-487a	rs1341023	pos=36932660	2	BPI	coding	160	-24.08
>hsa-miR-4433-3p	rs5743523	pos=36954724	2	BPI	coding	153	-25.11
>hsa-miR-5010-5p	rs5743524	pos=36954790	2	BPI	coding	147	-27.06
>hsa-miR-762	rs145598025	pos=36964028	2	BPI	coding	147	-28.91
>hsa-miR-1207-5p	rs148829027	pos=36964030	2	BPI	coding	145	-25.02
>hsa-miR-4749-3p	rs142171209	pos=36954671	2	BPI	coding	129	-26.32
>hsa-miR-4649-5p	rs5743523	pos=36954724	2	BPI	coding	127	-24.27
>hsa-miR-1972	rs148950292	pos=31825988	2	BPIFA1	coding	187	-26.02
>hsa-miR-4723-5p	rs6119352	pos=31831088	2	BPIFA1	3UTR	177	-18.28
>hsa-miR-23a-5p	rs6119351	pos=31831021	2	BPIFA1	3UTR	170	-20.95
>hsa-miR-4711-5p	rs141888881	pos=31826009	2	BPIFA1	coding	170	-19.3
>hsa-miR-4777-3p	rs140964610	pos=31825929	2	BPIFA1	coding	168	-15.76
>hsa-miR-3614-3p	rs144532776	pos=31825571	2	BPIFA1	coding	166	-17.42
>hsa-miR-551a	rs141888881	pos=31826009	2	BPIFA1	coding	166	-15.07
>hsa-miR-4253	rs146623029	pos=31825608	2	BPIFA1	coding	156	-28.42
>hsa-miR-3127-5p	rs115425643	pos=31828172	2	BPIFA1	coding	133	-24.11
>hsa-miR-3648	rs150989115	pos=31827654	2	BPIFA1	coding	126	-24.26
>hsa-miR-5004-3p	rs139042907	pos=31760777	2	BPIFA2	coding	185	-19.19
>hsa-miR-363-5p	rs6120140	pos=31767425	2	BPIFA2	coding	183	-20.1
>hsa-miR-1292	rs17124277	pos=31756954	2	BPIFA2	coding	182	-21.78
>hsa-miR-193a-5p	rs149183452	pos=31761933	2	BPIFA2	coding	181	-17.81
>hsa-miR-3064-3p	rs7262444	pos=31755968	2	BPIFA2	5UTR	179	-18.15
>hsa-miR-4510	rs145588274	pos=31761893	2	BPIFA2	coding	174	-18.28
>hsa-miR-3934	rs151035717	pos=31769166	2	BPIFA2	3UTR	168	-15.06
>hsa-miR-5591-5p	rs142458594	pos=31761955	2	BPIFA2	coding	165	-16.2
>hsa-miR-4739	rs145637458	pos=31763264	2	BPIFA2	coding	157	-25.37
>hsa-miR-1471	rs142611278	pos=31757075	2	BPIFA2	coding	151	-24.17
>hsa-miR-1304-5p	rs35100034	pos=31756987	2	BPIFA2	coding	144	-24.58
>hsa-miR-485-5p	rs148428328	pos=31813035	2	BPIFA3	coding	181	-20.05
>hsa-miR-550a-3p	rs146096538	pos=31812959	2	BPIFA3	coding	177	-17.69
>hsa-miR-504	rs112310562	pos=31805182	2	BPIFA3	5UTR	171	-26.88
>hsa-miR-504	rs147228850	pos=31805182	2	BPIFA3	5UTR	171	-26.88
>hsa-miR-504	rs151052539	pos=31805175	2	BPIFA3	5UTR	171	-26.88
>hsa-miR-5010-5p	rs148428328	pos=31813035	2	BPIFA3	coding	171	-17.64
>hsa-miR-3188	rs139539413	pos=31814777	2	BPIFA3	coding	166	-19.52
>hsa-miR-3690	rs112310562	pos=31805182	2	BPIFA3	5UTR	164	-22.87
>hsa-miR-3690	rs147228850	pos=31805182	2	BPIFA3	5UTR	164	-22.87
>hsa-miR-4638-3p	rs148428328	pos=31813035	2	BPIFA3	coding	164	-18.38
>hsa-miR-593-5p	rs112310562	pos=31805182	2	BPIFA3	5UTR	162	-28.44
>hsa-miR-593-5p	rs147228850	pos=31805182	2	BPIFA3	5UTR	162	-28.44
>hsa-miR-4783-5p	rs139539413	pos=31814777	2	BPIFA3	coding	151	-29.14
>hsa-miR-4687-3p	rs112310562	pos=31805182	2	BPIFA3	5UTR	142	-24.58
>hsa-miR-4687-3p	rs147228850	pos=31805182	2	BPIFA3	5UTR	142	-24.58
>hsa-miR-3680-3p	rs112310562	pos=31805182	2	BPIFA3	5UTR	129	-25.5
>hsa-miR-3680-3p	rs147228850	pos=31805182	2	BPIFA3	5UTR	129	-25.5
>hsa-miR-517-5p	rs6059153	pos=31789368	2	BPIFA4P	3UTR	182	-16.6
>hsa-miR-4713-3p	rs6059156	pos=31790438	2	BPIFA4P	3UTR	177	-18.27
>hsa-miR-4441	rs6059153	pos=31789368	2	BPIFA4P	3UTR	173	-15.64
>hsa-miR-3189-5p	rs6057758	pos=31798101	2	BPIFA4P	3UTR	168	-23.82
>hsa-miR-3677-5p	rs6059161	pos=31798134	2	BPIFA4P	3UTR	165	-19.19
>hsa-miR-3922-5p	rs6059161	pos=31798134	2	BPIFA4P	3UTR	164	-21.12
>hsa-miR-602	rs148692836	pos=31790439	2	BPIFA4P	3UTR	160	-24.52
>hsa-miR-663b	rs148692836	pos=31790439	2	BPIFA4P	3UTR	126	-24.12
>hsa-miR-493-3p	rs34388907	pos=31873891	2	BPIFB1	coding	196	-23.16
>hsa-miR-4278	rs142785015	pos=31879751	2	BPIFB1	coding	179	-16.47
>hsa-miR-455-3p	rs6120222	pos=31890175	2	BPIFB1	coding	173	-20.57
>hsa-miR-4673	rs77281837	pos=31879716	2	BPIFB1	coding	173	-18.26
>hsa-miR-30e-3p	rs6120222	pos=31890175	2	BPIFB1	coding	170	-17.18
>hsa-miR-197-3p	rs140267782	pos=31889145	2	BPIFB1	coding	170	-15.8
>hsa-miR-3680-5p	rs144447650	pos=31887784	2	BPIFB1	coding	170	-16.48
>hsa-miR-4726-3p	rs144813823	pos=31878894	2	BPIFB1	coding	170	-23.78
>hsa-miR-505-5p	rs1999663	pos=31897554	2	BPIFB1	coding	169	-15.41
>hsa-miR-363-3p	rs61737874	pos=31878822	2	BPIFB1	coding	169	-19.77
>hsa-miR-4419a	rs1999663	pos=31897554	2	BPIFB1	coding	166	-21.24
>hsa-miR-376b	rs34388907	pos=31873891	2	BPIFB1	coding	166	-18.56
>hsa-miR-145-5p	rs34548457	pos=31889150	2	BPIFB1	coding	165	-16.44
>hsa-miR-513b	rs142785015	pos=31879751	2	BPIFB1	coding	165	-16.03
>hsa-miR-4326	rs61737957	pos=31876547	2	BPIFB1	coding	165	-18.3
>hsa-miR-145-5p	rs149958645	pos=31889149	2	BPIFB1	coding	165	-16.44
>hsa-miR-4723-3p	rs145225110	pos=31876616	2	BPIFB1	coding	155	-25.79
>hsa-miR-4739	rs1999663	pos=31897554	2	BPIFB1	coding	149	-24.25
>hsa-miR-4739	rs35536565	pos=31897520	2	BPIFB1	coding	139	-29.11
>hsa-miR-3190-3p	rs139597118	pos=31873885	2	BPIFB1	coding	139	-26.85
>hsa-miR-4722-5p	rs142208109	pos=31876674	2	BPIFB1	coding	139	-25.71
>hsa-miR-4763-3p	rs150828161	pos=31876575	2	BPIFB1	coding	128	-27.54
>hsa-miR-4745-5p	rs149436006	pos=31878893	2	BPIFB1	coding	126	-29.87
>hsa-miR-4290	rs6579061	pos=31595509	2	BPIFB2	5UTR	198	-23.96
>hsa-miR-921	rs150905813	pos=31598865	2	BPIFB2	coding	191	-25.31
>hsa-miR-4715-5p	rs144717306	pos=31600677	2	BPIFB2	coding	190	-17.14
>hsa-miR-657	rs61734342	pos=31606869	2	BPIFB2	coding	188	-21.01
>hsa-miR-4729	rs61734339	pos=31598909	2	BPIFB2	coding	183	-22.41
>hsa-miR-4722-3p	rs144717306	pos=31600677	2	BPIFB2	coding	183	-19.53
>hsa-miR-29b-2-5p	rs148455522	pos=31601640	2	BPIFB2	coding	180	-16.79
>hsa-miR-4688	rs144598883	pos=31596417	2	BPIFB2	coding	179	-23.51
>hsa-miR-365b-5p	rs145993848	pos=31607506	2	BPIFB2	coding	178	-20.56
>hsa-miR-4518	rs150968536	pos=31609568	2	BPIFB2	coding	176	-26.34
>hsa-miR-642a-5p	rs61734339	pos=31598909	2	BPIFB2	coding	174	-17.97
>hsa-miR-3065-3p	rs35193091	pos=31604859	2	BPIFB2	coding	172	-17.51
>hsa-miR-19b-1-5p	rs148455522	pos=31601640	2	BPIFB2	coding	171	-16.02
>hsa-miR-1263	rs150853059	pos=31607428	2	BPIFB2	coding	171	-20.57
>hsa-miR-4446-3p	rs147086111	pos=31606484	2	BPIFB2	coding	170	-17.01
>hsa-miR-5589-3p	rs149802409	pos=31600624	2	BPIFB2	coding	170	-18.53
>hsa-miR-92a-3p	rs61734341	pos=31607551	2	BPIFB2	coding	169	-17.07
>hsa-miR-3621	rs150330133	pos=31606087	2	BPIFB2	coding	168	-20.38
>hsa-miR-612	rs138848161	pos=31598847	2	BPIFB2	coding	167	-19.18
>hsa-miR-4650-3p	rs140858734	pos=31606469	2	BPIFB2	coding	166	-16.61
>hsa-miR-3615	rs147723300	pos=31609599	2	BPIFB2	coding	164	-19.71
>hsa-miR-3191-3p	rs150968536	pos=31609568	2	BPIFB2	coding	164	-24.51
>hsa-miR-2467-3p	rs143293880	pos=31595474	2	BPIFB2	5UTR	162	-24.66
>hsa-miR-433	rs144321606	pos=31607482	2	BPIFB2	coding	159	-25.35
>hsa-miR-663b	rs150853059	pos=31607428	2	BPIFB2	coding	157	-27.62
>hsa-miR-5001-5p	rs150330133	pos=31606087	2	BPIFB2	coding	145	-28.08
>hsa-miR-675-5p	rs138569633	pos=31606542	2	BPIFB2	coding	139	-27.43
>hsa-miR-4783-3p	rs147239233	pos=31598913	2	BPIFB2	coding	139	-26.12
>hsa-miR-4741	rs112294188	pos=31606618	2	BPIFB2	coding	137	-24.05
>hsa-miR-5001-5p	rs149802409	pos=31600624	2	BPIFB2	coding	128	-24.23
>hsa-miR-1912	rs73123554	pos=31647276	2	BPIFB3	coding	213	-24.65
>hsa-miR-122-5p	rs140130224	pos=31656666	2	BPIFB3	coding	211	-26.72
>hsa-miR-140-3p	rs138045241	pos=31643243	2	BPIFB3	coding	194	-20.67
>hsa-miR-200c-5p	rs143918747	pos=31651472	2	BPIFB3	coding	187	-21.64
>hsa-miR-1915-3p	rs73123554	pos=31647276	2	BPIFB3	coding	185	-22.34
>hsa-miR-4328	rs149267742	pos=31656613	2	BPIFB3	coding	182	-18.57
>hsa-miR-4419a	rs144741997	pos=31659075	2	BPIFB3	coding	181	-15.97
>hsa-miR-92b-5p	rs143149440	pos=31652507	2	BPIFB3	coding	180	-25.1
>hsa-miR-1909-3p	rs149267742	pos=31656613	2	BPIFB3	coding	180	-22.63
>hsa-miR-652-5p	rs143918747	pos=31651472	2	BPIFB3	coding	176	-23.51
>hsa-miR-664-5p	rs4911290	pos=31652292	2	BPIFB3	coding	174	-19.43
>hsa-miR-185-3p	rs138045241	pos=31643243	2	BPIFB3	coding	174	-23.21
>hsa-miR-378a-5p	rs145431597	pos=31644419	2	BPIFB3	coding	172	-26
>hsa-miR-378d	rs143149440	pos=31652507	2	BPIFB3	coding	172	-19.4
>hsa-miR-378e	rs143149440	pos=31652507	2	BPIFB3	coding	172	-19.52
>hsa-miR-4761-3p	rs76298021	pos=31657698	2	BPIFB3	coding	170	-19.38
>hsa-miR-711	rs138045241	pos=31643243	2	BPIFB3	coding	170	-24.93
>hsa-miR-4435	rs137930923	pos=31647746	2	BPIFB3	coding	169	-22.01
>hsa-miR-3144-5p	rs138045241	pos=31643243	2	BPIFB3	coding	169	-15.11
>hsa-miR-584-3p	rs142822628	pos=31657744	2	BPIFB3	coding	168	-18.18
>hsa-miR-371b-3p	rs137930923	pos=31647746	2	BPIFB3	coding	167	-20.27
>hsa-miR-3187-3p	rs140130224	pos=31656666	2	BPIFB3	coding	165	-19.18
>hsa-miR-4269	rs143918747	pos=31651472	2	BPIFB3	coding	164	-19.11
>hsa-miR-1914-5p	rs145431597	pos=31644419	2	BPIFB3	coding	159	-25.14
>hsa-miR-4656	rs144741997	pos=31659075	2	BPIFB3	coding	154	-29.7
>hsa-miR-661	rs145431597	pos=31644419	2	BPIFB3	coding	149	-24.85
>hsa-miR-1469	rs146116881	pos=31651425	2	BPIFB3	coding	148	-24.85
>hsa-miR-5587-3p	rs138897849	pos=31644401	2	BPIFB3	coding	142	-28.35
>hsa-miR-3180-5p	rs140200538	pos=31651429	2	BPIFB3	coding	142	-26.42
>hsa-miR-1914-3p	rs144741997	pos=31659075	2	BPIFB3	coding	142	-29.36
>hsa-miR-5587-3p	rs150528981	pos=31644400	2	BPIFB3	coding	142	-28.35
>hsa-miR-4767	rs142723068	pos=31643327	2	BPIFB3	coding	134	-26.75
>hsa-miR-4649-5p	rs113939875	pos=31656612	2	BPIFB3	coding	132	-25.54
>hsa-miR-4741	rs141651092	pos=31652641	2	BPIFB3	coding	131	-25.79
>hsa-miR-4656	rs35539872	pos=31644436	2	BPIFB3	coding	127	-27.34
>hsa-miR-769-3p	rs138045241	pos=31643243	2	BPIFB3	coding	126	-24.38
>hsa-miR-197-5p	rs113939875	pos=31656612	2	BPIFB3	coding	125	-24.63
>hsa-miR-5695	rs4339026	pos=31671599	2	BPIFB4	coding	203	-20.45
>hsa-miR-193b-5p	rs149487145	pos=31690784	2	BPIFB4	coding	201	-29.03
>hsa-miR-3170	rs149487145	pos=31690784	2	BPIFB4	coding	200	-25.13
>hsa-miR-5008-5p	rs148145671	pos=31671398	2	BPIFB4	coding	196	-24.27
>hsa-miR-3180-5p	rs146042993	pos=31685590	2	BPIFB4	coding	195	-31.09
>hsa-miR-5096	rs143225362	pos=31680450	2	BPIFB4	coding	182	-19.69
>hsa-miR-4641	rs150114837	pos=31672749	2	BPIFB4	coding	177	-20.73
>hsa-miR-5088	rs144729538	pos=31671318	2	BPIFB4	coding	175	-23.23
>hsa-miR-4452	rs140887073	pos=31671373	2	BPIFB4	coding	174	-15.99
>hsa-miR-3199	rs148665748	pos=31671576	2	BPIFB4	coding	173	-18.77
>hsa-miR-3199	rs144272671	pos=31671575	2	BPIFB4	coding	173	-18.77
>hsa-miR-331-3p	rs144640013	pos=31671391	2	BPIFB4	coding	173	-23.88
>hsa-miR-1295a	rs150695588	pos=31671449	2	BPIFB4	coding	171	-17.49
>hsa-miR-4436b-5p	rs144272671	pos=31671575	2	BPIFB4	coding	170	-24.32
>hsa-miR-4695-5p	rs17122711	pos=31680334	2	BPIFB4	coding	170	-26.44
>hsa-miR-4482-5p	rs147935083	pos=31680296	2	BPIFB4	coding	169	-17.84
>hsa-miR-4653-3p	rs144729538	pos=31671318	2	BPIFB4	coding	168	-17.11
>hsa-miR-659-5p	rs2070326	pos=31678534	2	BPIFB4	coding	168	-21.33
>hsa-miR-4685-5p	rs75347760	pos=31682930	2	BPIFB4	coding	168	-27.15
>hsa-miR-659-5p	rs150652053	pos=31678541	2	BPIFB4	coding	168	-21.33
>hsa-miR-3714	rs150695588	pos=31671449	2	BPIFB4	coding	168	-17.82
>hsa-miR-660-3p	rs147451681	pos=31671521	2	BPIFB4	coding	166	-17.93
>hsa-miR-3180	rs149304342	pos=31676772	2	BPIFB4	coding	166	-20.74
>hsa-miR-129-2-3p	rs150651189	pos=31673966	2	BPIFB4	coding	166	-19.95
>hsa-miR-4738-5p	rs150261493	pos=31695611	2	BPIFB4	coding	165	-17.9
>hsa-miR-1306-5p	rs140173449	pos=31680279	2	BPIFB4	coding	157	-24
>hsa-miR-608	rs75347760	pos=31682930	2	BPIFB4	coding	147	-26.01
>hsa-miR-542-5p	rs145595027	pos=31671313	2	BPIFB4	coding	141	-24.83
>hsa-miR-939	rs140769900	pos=31672734	2	BPIFB4	coding	138	-30.15
>hsa-miR-4664-5p	rs148665748	pos=31671576	2	BPIFB4	coding	138	-24.07
>hsa-miR-611	rs148718380	pos=31670784	2	BPIFB4	coding	137	-27.86
>hsa-miR-4667-3p	rs4339026	pos=31671599	2	BPIFB4	coding	134	-30.89
>hsa-miR-874	rs148145671	pos=31671398	2	BPIFB4	coding	132	-24.43
>hsa-miR-2114-5p	rs146275974	pos=31622582	2	BPIFB6	coding	192	-29.64
>hsa-miR-23b-3p	rs148602478	pos=31622685	2	BPIFB6	coding	188	-22.28
>hsa-miR-571	rs73904431	pos=31628100	2	BPIFB6	coding	178	-22.67
>hsa-miR-3158-5p	rs147211844	pos=31625493	2	BPIFB6	coding	178	-22.09
>hsa-miR-4639-3p	rs144981340	pos=31630677	2	BPIFB6	coding	177	-16.3
>hsa-miR-129-2-3p	rs144981340	pos=31630677	2	BPIFB6	coding	177	-17.23
>hsa-miR-3921	rs6059037	pos=31628071	2	BPIFB6	coding	175	-16.61
>hsa-miR-3194-3p	rs45495506	pos=31627276	2	BPIFB6	coding	173	-19.39
>hsa-miR-486-3p	rs17301126	pos=31619500	2	BPIFB6	coding	171	-19.97
>hsa-miR-3928	rs139555218	pos=31627293	2	BPIFB6	coding	169	-21.15
>hsa-miR-365b-5p	rs144981340	pos=31630677	2	BPIFB6	coding	169	-21.92
>hsa-miR-342-5p	rs146748431	pos=31622914	2	BPIFB6	coding	169	-15.89
>hsa-miR-4446-5p	rs141885387	pos=31620865	2	BPIFB6	coding	168	-16.02
>hsa-miR-1245b-3p	rs146275974	pos=31622582	2	BPIFB6	coding	168	-16.02
>hsa-miR-4417	rs142987040	pos=31629793	2	BPIFB6	coding	167	-18.41
>hsa-miR-486-5p	rs6059037	pos=31628071	2	BPIFB6	coding	166	-17.7
>hsa-miR-5009-5p	rs151104041	pos=31630646	2	BPIFB6	coding	165	-17.67
>hsa-miR-4268	rs139195412	pos=31622633	2	BPIFB6	coding	164	-18.61
>hsa-miR-4512	rs148602478	pos=31622685	2	BPIFB6	coding	164	-20.33
>hsa-miR-4746-3p	rs138157355	pos=31624280	2	BPIFB6	coding	161	-24.23
>hsa-miR-3944-3p	rs144882396	pos=31622657	2	BPIFB6	coding	143	-29.04
>hsa-miR-127-5p	rs137886713	pos=11903812	2	BTBD3	coding	206	-20.22
>hsa-miR-1915-3p	rs150807132	pos=11904038	2	BTBD3	coding	194	-30.18
>hsa-miR-5008-5p	rs145986671	pos=11903839	2	BTBD3	coding	189	-24.15
>hsa-miR-4758-3p	rs150546801	pos=11899782	2	BTBD3	coding	184	-23.27
>hsa-miR-4774-5p	rs139514711	pos=11900441	2	BTBD3	coding	182	-15.65
>hsa-miR-548q	rs6660	pos=11907058	2	BTBD3	3UTR	178	-15.87
>hsa-miR-302d-3p	rs41280294	pos=11904933	2	BTBD3	3UTR	174	-15.69
>hsa-miR-320a	rs141445092	pos=11903457	2	BTBD3	coding	174	-15.7
>hsa-miR-320b	rs141445092	pos=11903457	2	BTBD3	coding	174	-15.7
>hsa-miR-4493	rs145986671	pos=11903839	2	BTBD3	coding	174	-15.27
>hsa-miR-589-3p	rs41280294	pos=11904933	2	BTBD3	3UTR	173	-21.05
>hsa-miR-4733-3p	rs35364034	pos=11903654	2	BTBD3	coding	170	-17.61
>hsa-miR-4645-5p	rs73251144	pos=11905813	2	BTBD3	3UTR	169	-17.39
>hsa-miR-7-2-3p	rs41280294	pos=11904933	2	BTBD3	3UTR	168	-16.83
>hsa-miR-4749-5p	rs138797432	pos=11903865	2	BTBD3	coding	167	-20.84
>hsa-miR-1267	rs142793480	pos=11904019	2	BTBD3	coding	167	-16.21
>hsa-miR-4686	rs142502423	pos=11899175	2	BTBD3	coding	165	-20.63
>hsa-miR-4685-5p	rs140066549	pos=11871477	2	BTBD3	5UTR	146	-24.1
>hsa-miR-4665-3p	rs150807132	pos=11904038	2	BTBD3	coding	145	-25.92
>hsa-miR-3648	rs150807132	pos=11904038	2	BTBD3	coding	131	-27.88
>hsa-miR-4762-3p	rs147806663	pos=61577726	2	C20orf11	3UTR	207	-18.98
>hsa-miR-2277-5p	rs77192236	pos=61576315	2	C20orf11	3UTR	181	-24.79
>hsa-miR-4701-5p	rs147964773	pos=61579382	2	C20orf11	3UTR	180	-22.13
>hsa-miR-4274	rs3746755	pos=61578610	2	C20orf11	3UTR	176	-17.96
>hsa-miR-642a-3p	rs60335373	pos=61578047	2	C20orf11	3UTR	174	-22.83
>hsa-miR-377-5p	rs2427453	pos=61577515	2	C20orf11	3UTR	171	-22.6
>hsa-miR-3648	rs62200664	pos=61576692	2	C20orf11	3UTR	170	-17.98
>hsa-miR-4449	rs141895124	pos=61579107	2	C20orf11	3UTR	170	-26.14
>hsa-miR-378g	rs73611705	pos=61569532	2	C20orf11	5UTR	170	-20.35
>hsa-miR-4449	rs8120151	pos=61569523	2	C20orf11	5UTR	169	-34.37
>hsa-miR-4708-3p	rs3746755	pos=61578610	2	C20orf11	3UTR	168	-21.89
>hsa-miR-3677-3p	rs112957399	pos=61576486	2	C20orf11	3UTR	167	-21.14
>hsa-miR-4645-3p	rs149965918	pos=61578508	2	C20orf11	3UTR	167	-18.14
>hsa-miR-99a-3p	rs11548328	pos=61577128	2	C20orf11	3UTR	166	-20.79
>hsa-miR-370	rs78745194	pos=61577831	2	C20orf11	3UTR	166	-15.48
>hsa-miR-629-3p	rs41282992	pos=61577191	2	C20orf11	3UTR	165	-16.3
>hsa-miR-4484	rs141243651	pos=61577754	2	C20orf11	3UTR	164	-17.66
>hsa-miR-612	rs8120151	pos=61569523	2	C20orf11	5UTR	164	-19.29
>hsa-miR-423-3p	rs77192236	pos=61576315	2	C20orf11	3UTR	152	-25.7
>hsa-miR-4767	rs76681286	pos=61577739	2	C20orf11	3UTR	144	-25.77
>hsa-miR-637	rs8120151	pos=61569523	2	C20orf11	5UTR	126	-24.65
>hsa-miR-4687-3p	rs143943850	pos=42826275	2	C20orf111	coding	192	-25.88
>hsa-miR-4446-3p	rs142072453	pos=42825295	2	C20orf111	3UTR	190	-24.76
>hsa-miR-4496	rs141804761	pos=42826015	2	C20orf111	coding	190	-18.85
>hsa-miR-4641	rs116728508	pos=42825053	2	C20orf111	3UTR	183	-17.81
>hsa-miR-1298	rs113220625	pos=42824756	2	C20orf111	3UTR	182	-17.55
>hsa-miR-148a-5p	rs2232289	pos=42826132	2	C20orf111	coding	171	-15.29
>hsa-miR-5004-5p	rs111888271	pos=42824859	2	C20orf111	3UTR	170	-21.78
>hsa-miR-5090	rs146368443	pos=42824878	2	C20orf111	3UTR	169	-19.17
>hsa-miR-608	rs111462111	pos=42824996	2	C20orf111	3UTR	167	-25.79
>hsa-miR-638	rs138690954	pos=42839476	2	C20orf111	5UTR	146	-27.83
>hsa-miR-1182	rs731499	pos=42839461	2	C20orf111	5UTR	141	-24.39
>hsa-miR-4747-5p	rs2145841	pos=31032871	2	C20orf112	3UTR	195	-23.22
>hsa-miR-140-3p	rs11460983	pos=31034787	2	C20orf112	3UTR	192	-22.49
>hsa-miR-644a	rs41289858	pos=31031845	2	C20orf112	3UTR	190	-16.58
>hsa-miR-541-5p	rs148425684	pos=31035065	2	C20orf112	3UTR	188	-22.35
>hsa-miR-4458	rs142038832	pos=31041161	2	C20orf112	coding	186	-23.77
>hsa-miR-3714	rs41289862	pos=31033903	2	C20orf112	3UTR	184	-18.95
>hsa-miR-3140-3p	rs11538729	pos=31032626	2	C20orf112	3UTR	182	-16.8
>hsa-miR-3614-5p	rs34617565	pos=31034762	2	C20orf112	3UTR	182	-22.9
>hsa-miR-4441	rs3833318	pos=31031591	2	C20orf112	3UTR	181	-16.48
>hsa-miR-4441	rs143716599	pos=31031590	2	C20orf112	3UTR	181	-16.48
>hsa-miR-4419a	rs2145841	pos=31032871	2	C20orf112	3UTR	181	-16.75
>hsa-miR-664-5p	rs35090395	pos=31034783	2	C20orf112	3UTR	180	-21.3
>hsa-miR-103a-3p	rs138013165	pos=31032345	2	C20orf112	3UTR	177	-18.86
>hsa-miR-107	rs138013165	pos=31032345	2	C20orf112	3UTR	177	-18.86
>hsa-miR-3691-5p	rs139303061	pos=31099255	2	C20orf112	coding	177	-28.13
>hsa-miR-34b-5p	rs71961647	pos=31034037	2	C20orf112	3UTR	176	-16.79
>hsa-miR-34b-5p	rs139400131	pos=31034037	2	C20orf112	3UTR	176	-16.79
>hsa-miR-4726-3p	rs36115369	pos=31032761	2	C20orf112	3UTR	175	-24.84
>hsa-miR-4726-3p	rs141517833	pos=31032761	2	C20orf112	3UTR	175	-24.84
>hsa-miR-4524a-3p	rs33948821	pos=31032766	3	C20orf112	3UTR	174	-16.48
>hsa-miR-4518	rs3833318	pos=31031591	2	C20orf112	3UTR	172	-18.48
>hsa-miR-4518	rs143716599	pos=31031590	2	C20orf112	3UTR	172	-18.48
>hsa-miR-4655-3p	rs139042140	pos=31032342	2	C20orf112	3UTR	170	-24.38
>hsa-miR-3156-5p	rs71829752	pos=31034048	2	C20orf112	3UTR	170	-16.26
>hsa-miR-4655-3p	rs138013165	pos=31032345	2	C20orf112	3UTR	170	-24.38
>hsa-miR-151a-5p	rs3833318	pos=31031591	2	C20orf112	3UTR	168	-15.12
>hsa-miR-761	rs11460983	pos=31034787	2	C20orf112	3UTR	168	-16.13
>hsa-miR-151a-5p	rs143716599	pos=31031590	2	C20orf112	3UTR	168	-15.12
>hsa-miR-4640-5p	rs3833318	pos=31031591	2	C20orf112	3UTR	167	-21.93
>hsa-miR-638	rs36057544	pos=31034772	2	C20orf112	3UTR	167	-33.18
>hsa-miR-4640-5p	rs143716599	pos=31031590	2	C20orf112	3UTR	167	-21.93
>hsa-miR-382-5p	rs148352586	pos=31044129	2	C20orf112	coding	167	-19.27
>hsa-miR-2682-3p	rs139042140	pos=31032342	2	C20orf112	3UTR	166	-22.45
>hsa-miR-4663	rs1737887	pos=31035129	2	C20orf112	3UTR	165	-19.68
>hsa-miR-3616-3p	rs3746611	pos=31033574	2	C20orf112	3UTR	165	-16.91
>hsa-miR-18a-3p	rs11538730	pos=31032582	2	C20orf112	3UTR	164	-20.79
>hsa-miR-1207-5p	rs150642629	pos=31040080	2	C20orf112	coding	161	-28.71
>hsa-miR-323b-5p	rs3833318	pos=31031591	2	C20orf112	3UTR	155	-26.14
>hsa-miR-323b-5p	rs143716599	pos=31031590	2	C20orf112	3UTR	155	-26.14
>hsa-miR-661	rs3833319	pos=31033849	2	C20orf112	3UTR	152	-27.01
>hsa-miR-661	rs146703939	pos=31033844	2	C20orf112	3UTR	152	-27.01
>hsa-miR-1909-3p	rs142250599	pos=31032933	2	C20orf112	3UTR	151	-27.96
>hsa-miR-593-5p	rs151179816	pos=31041275	2	C20orf112	coding	145	-27.71
>hsa-miR-671-5p	rs150891059	pos=31032763	2	C20orf112	3UTR	145	-24.31
>hsa-let-7e-5p	rs150642629	pos=31040080	2	C20orf112	coding	140	-24.44
>hsa-miR-4469	rs3833319	pos=31033849	2	C20orf112	3UTR	140	-25.94
>hsa-miR-324-5p	rs3833319	pos=31033849	2	C20orf112	3UTR	139	-25.72
>hsa-miR-324-5p	rs146703939	pos=31033844	2	C20orf112	3UTR	139	-25.72
>hsa-miR-1247-5p	rs143234378	pos=31043969	2	C20orf112	coding	138	-24.57
>hsa-miR-762	rs6058697	pos=31032935	2	C20orf112	3UTR	136	-25.07
>hsa-miR-762	rs142250599	pos=31032933	2	C20orf112	3UTR	136	-25.07
>hsa-miR-3198	rs6058697	pos=31032935	2	C20orf112	3UTR	132	-26.49
>hsa-miR-1229	rs11480196	pos=31033680	2	C20orf112	3UTR	130	-28.24
>hsa-miR-1229	rs145064497	pos=31033672	2	C20orf112	3UTR	130	-28.24
>hsa-miR-3137	rs6058697	pos=31032935	2	C20orf112	3UTR	129	-30.05
>hsa-miR-671-5p	rs3833318	pos=31031591	2	C20orf112	3UTR	127	-24.81
>hsa-miR-671-5p	rs143716599	pos=31031590	2	C20orf112	3UTR	127	-24.81
>hsa-miR-4649-5p	rs142937976	pos=35517702	2	C20orf118	coding	196	-29.8
>hsa-miR-4687-3p	rs112152436	pos=35517785	2	C20orf118	coding	187	-21.81
>hsa-miR-296-3p	rs142937976	pos=35517702	2	C20orf118	coding	180	-23.15
>hsa-miR-4489	rs146701754	pos=35521681	2	C20orf118	3UTR	179	-18.35
>hsa-miR-4422	rs149319588	pos=35507578	2	C20orf118	coding	177	-18.23
>hsa-miR-4645-3p	rs139841806	pos=35521404	2	C20orf118	3UTR	174	-15.53
>hsa-miR-5693	rs146701754	pos=35521681	2	C20orf118	3UTR	174	-16.81
>hsa-miR-130b-5p	rs142937976	pos=35517702	2	C20orf118	coding	171	-15.31
>hsa-miR-634	rs112597494	pos=35517726	2	C20orf118	coding	165	-18.29
>hsa-miR-330-5p	rs112597494	pos=35517726	2	C20orf118	coding	147	-24.18
>hsa-miR-1469	rs141678136	pos=35507538	2	C20orf118	coding	147	-27.36
>hsa-miR-637	rs149908690	pos=35521798	2	C20orf118	3UTR	146	-24.38
>hsa-miR-4787-3p	rs149319588	pos=35507578	2	C20orf118	coding	145	-29.15
>hsa-miR-3944-3p	rs113010000	pos=35521727	2	C20orf118	3UTR	135	-25.9
>hsa-miR-1247-5p	rs149319588	pos=35507578	2	C20orf118	coding	131	-24.7
>hsa-miR-3132	rs41305821	pos=35509130	2	C20orf118	coding	131	-24.21
>hsa-miR-4728-3p	rs139684948	pos=35504586	2	C20orf118	coding	129	-27.23
>hsa-miR-23a-5p	rs148789954	pos=35506391	2	C20orf118	coding	128	-24.94
>hsa-miR-508-3p	rs6031732	pos=35783563	2	C20orf132	coding	176	-18.78
>hsa-miR-1301	rs138365841	pos=35757439	2	C20orf132	coding	175	-17.63
>hsa-miR-4520a-3p	rs35475265	pos=35788556	2	C20orf132	coding	174	-15.7
>hsa-miR-3654	rs35475265	pos=35788556	2	C20orf132	coding	168	-15.42
>hsa-miR-3167	rs6017425	pos=35796639	2	C20orf132	coding	168	-15.66
>hsa-miR-4646-5p	rs35475265	pos=35788556	2	C20orf132	coding	166	-20.43
>hsa-miR-5189	rs146923836	pos=35788561	2	C20orf132	coding	166	-17.96
>hsa-miR-324-5p	rs138365841	pos=35757439	2	C20orf132	coding	166	-21
>hsa-miR-1301	rs6130647	pos=35776229	2	C20orf132	coding	165	-19.34
>hsa-miR-4742-5p	rs6031841	pos=35802500	2	C20orf132	coding	164	-17.62
>hsa-miR-4763-3p	rs34304770	pos=35731113	2	C20orf132	coding	158	-25.86
>hsa-miR-4706	rs76054658	pos=35766255	2	C20orf132	coding	152	-28.46
>hsa-miR-3166	rs28372682	pos=35807793	2	C20orf132	coding	151	-25.45
>hsa-miR-4284	rs138365841	pos=35757439	2	C20orf132	coding	151	-24.05
>hsa-miR-4731-5p	rs34304770	pos=35731113	2	C20orf132	coding	150	-25.26
>hsa-miR-608	rs139023241	pos=35807924	2	C20orf132	5UTR	143	-24.25
>hsa-miR-3909	rs6130647	pos=35776229	2	C20orf132	coding	132	-24.17
>hsa-miR-423-5p	rs143521978	pos=2796407	2	C20orf141	coding	195	-26.26
>hsa-miR-4729	rs117426258	pos=2796081	2	C20orf141	coding	184	-16.26
>hsa-miR-200b-3p	rs12625619	pos=2796007	2	C20orf141	coding	182	-17.06
>hsa-miR-92a-1-5p	rs143838675	pos=2795865	2	C20orf141	coding	180	-24.46
>hsa-miR-320a	rs147238709	pos=2795972	2	C20orf141	coding	176	-26.14
>hsa-miR-320b	rs147238709	pos=2795972	2	C20orf141	coding	176	-26.14
>hsa-miR-519e-3p	rs146517929	pos=2796254	2	C20orf141	coding	174	-19.4
>hsa-miR-4743	rs6107195	pos=2796471	2	C20orf141	3UTR	167	-22.4
>hsa-miR-4509	rs143521978	pos=2796407	2	C20orf141	coding	167	-16.25
>hsa-miR-320c	rs147238709	pos=2795972	2	C20orf141	coding	166	-19.43
>hsa-miR-4723-3p	rs138927895	pos=2796227	2	C20orf141	coding	159	-26.3
>hsa-miR-4433-5p	rs148113970	pos=2795698	2	C20orf141	5UTR	132	-24.85
>hsa-miR-4726-3p	rs138927895	pos=2796227	2	C20orf141	coding	130	-28.37
>hsa-miR-4754	rs141969034	pos=32250185	2	C20orf144	coding	171	-17.61
>hsa-miR-3191-5p	rs143664136	pos=32251507	2	C20orf144	coding	166	-23.79
>hsa-miR-3667-3p	rs150669889	pos=32250215	2	C20orf144	coding	156	-27.74
>hsa-miR-3937	rs143664136	pos=32251507	2	C20orf144	coding	151	-24.33
>hsa-miR-4745-3p	rs140593795	pos=32251378	2	C20orf144	coding	150	-25.05
>hsa-miR-4522	rs6089366	pos=60987737	2	C20orf151	coding	186	-25.69
>hsa-miR-4469	rs3810553	pos=60989365	2	C20orf151	coding	182	-23.26
>hsa-miR-4493	rs149605815	pos=60988520	2	C20orf151	coding	179	-16.37
>hsa-miR-296-3p	rs148498049	pos=60988981	2	C20orf151	coding	178	-28.65
>hsa-miR-4753-3p	rs114526073	pos=60991261	2	C20orf151	coding	178	-20.19
>hsa-miR-23a-5p	rs144707561	pos=60988592	2	C20orf151	coding	178	-29.7
>hsa-miR-520d-3p	rs78287067	pos=60990900	2	C20orf151	coding	177	-24.65
>hsa-miR-1343	rs6121577	pos=60990291	2	C20orf151	coding	176	-24.12
>hsa-miR-339-3p	rs113587034	pos=60992371	2	C20orf151	coding	176	-19.59
>hsa-miR-3677-3p	rs145553586	pos=60990869	2	C20orf151	coding	176	-26.66
>hsa-miR-5006-3p	rs118073985	pos=60985877	2	C20orf151	3UTR	174	-26.75
>hsa-miR-4649-5p	rs142926001	pos=60985981	2	C20orf151	coding	173	-27.84
>hsa-miR-504	rs6121578	pos=60990302	2	C20orf151	coding	172	-24.34
>hsa-miR-892a	rs150417305	pos=60985984	2	C20orf151	coding	172	-19.66
>hsa-miR-5194	rs35290016	pos=60989098	2	C20orf151	coding	171	-21.55
>hsa-miR-3130-5p	rs147008016	pos=60987702	2	C20orf151	coding	171	-25.58
>hsa-miR-4438	rs144350949	pos=60988576	2	C20orf151	coding	170	-16.79
>hsa-miR-4448	rs36042460	pos=60990260	2	C20orf151	coding	169	-24.49
>hsa-miR-642a-5p	rs3810553	pos=60989365	2	C20orf151	coding	169	-19.51
>hsa-miR-326	rs111674643	pos=60987711	2	C20orf151	coding	168	-27.08
>hsa-miR-4518	rs6061518	pos=60985583	2	C20orf151	3UTR	167	-24.99
>hsa-miR-132-5p	rs140358625	pos=60990889	2	C20orf151	coding	167	-17.86
>hsa-miR-4254	rs141215868	pos=60987888	2	C20orf151	coding	167	-20.2
>hsa-miR-4270	rs6061518	pos=60985583	2	C20orf151	3UTR	166	-21.16
>hsa-miR-125a-3p	rs3810553	pos=60989365	2	C20orf151	coding	166	-21.51
>hsa-miR-4529-5p	rs148159387	pos=60991909	2	C20orf151	coding	166	-19.53
>hsa-miR-1303	rs2236201	pos=60985627	2	C20orf151	3UTR	165	-23.86
>hsa-miR-4757-5p	rs149745378	pos=60988542	2	C20orf151	coding	165	-20.4
>hsa-miR-3170	rs142404007	pos=60987950	2	C20orf151	coding	165	-18.9
>hsa-miR-27b-3p	rs2236200	pos=60986019	2	C20orf151	coding	164	-16.98
>hsa-miR-504	rs6089366	pos=60987737	2	C20orf151	coding	164	-22.13
>hsa-miR-99a-3p	rs111674643	pos=60987711	2	C20orf151	coding	164	-17.96
>hsa-miR-663b	rs61730375	pos=60994728	2	C20orf151	5UTR	160	-24.51
>hsa-miR-4750	rs35934795	pos=60990229	2	C20orf151	coding	156	-24.81
>hsa-miR-1224-3p	rs114526073	pos=60991261	2	C20orf151	coding	152	-25.74
>hsa-miR-1183	rs144613214	pos=60991853	2	C20orf151	coding	152	-25.63
>hsa-miR-4713-3p	rs144707561	pos=60988592	2	C20orf151	coding	152	-25.79
>hsa-miR-663b	rs6089366	pos=60987737	2	C20orf151	coding	149	-29.92
>hsa-miR-4683	rs6121578	pos=60990302	2	C20orf151	coding	149	-27.94
>hsa-miR-4763-5p	rs6089366	pos=60987737	2	C20orf151	coding	147	-25.39
>hsa-miR-4673	rs139415923	pos=60988486	2	C20orf151	coding	144	-24.48
>hsa-miR-5001-5p	rs142926001	pos=60985981	2	C20orf151	coding	137	-26.56
>hsa-miR-5001-5p	rs151053015	pos=60985985	2	C20orf151	coding	137	-26.56
>hsa-miR-550b-2-5p	rs6061518	pos=60985583	2	C20orf151	3UTR	136	-24.09
>hsa-miR-423-5p	rs144350949	pos=60988576	2	C20orf151	coding	136	-24.34
>hsa-miR-4655-3p	rs117063570	pos=60990862	2	C20orf151	coding	135	-24.69
>hsa-miR-4449	rs6121578	pos=60990302	2	C20orf151	coding	135	-25.67
>hsa-miR-4706	rs142926001	pos=60985981	2	C20orf151	coding	134	-24.51
>hsa-miR-4515	rs151053015	pos=60985985	2	C20orf151	coding	131	-26.08
>hsa-miR-1226-5p	rs115453770	pos=60985492	2	C20orf151	3UTR	131	-28.87
>hsa-miR-4707-3p	rs76137593	pos=60989049	2	C20orf151	coding	130	-25.81
>hsa-miR-4685-3p	rs61730376	pos=60994724	2	C20orf151	5UTR	128	-29.68
>hsa-miR-3911	rs144707561	pos=60988592	2	C20orf151	coding	127	-27.45
>hsa-miR-3907	rs147008016	pos=60987702	2	C20orf151	coding	127	-24.18
>hsa-miR-455-3p	rs143262184	pos=34563894	2	C20orf152	coding	184	-15.99
>hsa-miR-4711-5p	rs150152777	pos=34575330	2	C20orf152	coding	176	-19.16
>hsa-miR-508-3p	rs144534589	pos=34599133	2	C20orf152	coding	175	-22.01
>hsa-miR-3907	rs145655560	pos=34583011	2	C20orf152	coding	173	-19.81
>hsa-miR-4521	rs12185800	pos=34572624	2	C20orf152	coding	172	-16.68
>hsa-miR-4529-5p	rs145288341	pos=34611577	2	C20orf152	coding	172	-17.52
>hsa-miR-597	rs148029405	pos=34568543	2	C20orf152	coding	172	-22.74
>hsa-miR-5193	rs148293467	pos=34563910	2	C20orf152	coding	170	-16.37
>hsa-miR-660-3p	rs148293467	pos=34563910	2	C20orf152	coding	170	-15.41
>hsa-miR-611	rs142929392	pos=34575384	2	C20orf152	coding	167	-21.62
>hsa-miR-2467-5p	rs150249267	pos=34618345	2	C20orf152	coding	166	-16.98
>hsa-miR-4533	rs148809575	pos=34582998	2	C20orf152	coding	165	-19.91
>hsa-miR-1182	rs111871999	pos=34583050	2	C20orf152	coding	161	-24.36
>hsa-miR-1913	rs148029405	pos=34568543	2	C20orf152	coding	142	-24.45
>hsa-miR-661	rs17347958	pos=34560609	2	C20orf152	coding	130	-27.07
>hsa-miR-4713-3p	rs145655560	pos=34583011	2	C20orf152	coding	129	-25.15
>hsa-miR-1292	rs142208873	pos=34582989	2	C20orf152	coding	125	-30.45
>hsa-miR-4783-3p	rs143768331	pos=30602733	2	C20orf160	coding	183	-31.15
>hsa-miR-3180	rs114808344	pos=30619868	2	C20orf160	3UTR	178	-23.08
>hsa-miR-135b-3p	rs138375629	pos=30610577	2	C20orf160	coding	173	-19.36
>hsa-miR-876-3p	rs112249840	pos=30602775	2	C20orf160	coding	170	-16.76
>hsa-miR-3689d	rs139147006	pos=30616834	2	C20orf160	coding	169	-18.81
>hsa-miR-3689d	rs146361011	pos=30616839	2	C20orf160	coding	169	-19.03
>hsa-miR-3184-3p	rs116674851	pos=30605680	2	C20orf160	coding	168	-19.97
>hsa-miR-3651	rs6121315	pos=30619346	2	C20orf160	3UTR	166	-21.26
>hsa-miR-657	rs116674851	pos=30605680	2	C20orf160	coding	164	-22.91
>hsa-miR-4466	rs146361011	pos=30616839	2	C20orf160	coding	164	-20.42
>hsa-miR-4515	rs115498414	pos=30610483	2	C20orf160	coding	163	-25.9
>hsa-miR-5001-5p	rs6119754	pos=30619923	2	C20orf160	3UTR	160	-24.61
>hsa-miR-661	rs145525031	pos=30619247	2	C20orf160	3UTR	157	-28.4
>hsa-miR-3648	rs143768331	pos=30602733	2	C20orf160	coding	150	-25
>hsa-miR-744-5p	rs112249840	pos=30602775	2	C20orf160	coding	142	-25.06
>hsa-miR-4787-5p	rs149172226	pos=30602813	2	C20orf160	coding	142	-25.15
>hsa-miR-623	rs145192423	pos=30602799	2	C20orf160	coding	139	-27.46
>hsa-miR-5192	rs6121315	pos=30619346	2	C20orf160	3UTR	137	-25.76
>hsa-miR-762	rs61748626	pos=30610578	2	C20orf160	coding	132	-30.78
>hsa-miR-4706	rs6089151	pos=30616835	2	C20orf160	coding	129	-26.78
>hsa-miR-1307-3p	rs143768331	pos=30602733	2	C20orf160	coding	126	-24.26
>hsa-miR-518c-5p	rs6062239	pos=61147855	2	C20orf166	5UTR	195	-24.36
>hsa-miR-518c-5p	rs76571438	pos=61147857	2	C20orf166	5UTR	192	-22.71
>hsa-miR-4256	rs73918285	pos=61147693	2	C20orf166	5UTR	190	-18.89
>hsa-miR-4437	rs35600477	pos=61148229	2	C20orf166	5UTR	188	-27.54
>hsa-miR-571	rs149629841	pos=61162289	2	C20orf166	coding	187	-25.33
>hsa-miR-1343	rs77230715	pos=61150809	2	C20orf166	5UTR	184	-24
>hsa-miR-423-5p	rs139236353	pos=61147949	2	C20orf166	5UTR	180	-26.27
>hsa-miR-125a-3p	rs111666341	pos=61167887	2	C20orf166	3UTR	171	-20.53
>hsa-miR-3614-5p	rs75025178	pos=61162294	2	C20orf166	coding	169	-19.29
>hsa-miR-4745-5p	rs111916454	pos=61162272	2	C20orf166	coding	168	-24.72
>hsa-miR-4724-3p	rs6062251	pos=61162267	2	C20orf166	coding	166	-17.26
>hsa-miR-520a-5p	rs6062239	pos=61147855	2	C20orf166	5UTR	165	-15.18
>hsa-miR-1471	rs75025178	pos=61162294	2	C20orf166	coding	157	-28.2
>hsa-miR-769-3p	rs111509987	pos=61162233	2	C20orf166	coding	154	-27.26
>hsa-miR-4526	rs111666341	pos=61167887	2	C20orf166	3UTR	140	-24.37
>hsa-miR-4665-5p	rs111509987	pos=61162233	2	C20orf166	coding	137	-25.77
>hsa-miR-3663-3p	rs75025178	pos=61162294	2	C20orf166	coding	135	-31.32
>hsa-miR-324-5p	rs35600477	pos=61148229	2	C20orf166	5UTR	133	-28.52
>hsa-miR-3155a	rs3934573	pos=61143945	2	C20orf166-AS1	5UTR	183	-24.78
>hsa-miR-4768-5p	rs146582570	pos=61143412	2	C20orf166-AS1	5UTR	180	-23.18
>hsa-miR-875-3p	rs77923897	pos=61141745	2	C20orf166-AS1	5UTR	174	-16.76
>hsa-miR-4534	rs112016644	pos=61141968	2	C20orf166-AS1	5UTR	172	-19.52
>hsa-miR-4507	rs45612436	pos=61143951	2	C20orf166-AS1	5UTR	172	-18.26
>hsa-miR-4447	rs150299217	pos=61143602	2	C20orf166-AS1	5UTR	171	-18.6
>hsa-miR-661	rs150299217	pos=61143602	2	C20orf166-AS1	5UTR	169	-24.27
>hsa-miR-3176	rs150299217	pos=61143602	2	C20orf166-AS1	5UTR	168	-19.96
>hsa-miR-124-5p	rs6062283	pos=61142975	2	C20orf166-AS1	5UTR	168	-15.76
>hsa-miR-4441	rs112016644	pos=61141968	2	C20orf166-AS1	5UTR	168	-16.29
>hsa-miR-1301	rs147120745	pos=61143692	2	C20orf166-AS1	5UTR	166	-19.92
>hsa-miR-3197	rs28688234	pos=61141969	2	C20orf166-AS1	5UTR	165	-17.85
>hsa-miR-181a-5p	rs112854589	pos=61143634	2	C20orf166-AS1	5UTR	165	-15.86
>hsa-miR-762	rs34824157	pos=61143304	2	C20orf166-AS1	5UTR	165	-23.55
>hsa-miR-219-2-3p	rs149625023	pos=61143719	2	C20orf166-AS1	5UTR	164	-16.7
>hsa-miR-4653-5p	rs12625668	pos=61143364	2	C20orf166-AS1	5UTR	164	-16.11
>hsa-miR-4498	rs7271454	pos=61143279	2	C20orf166-AS1	5UTR	151	-25.85
>hsa-miR-4741	rs139545857	pos=61143763	2	C20orf166-AS1	5UTR	142	-24.16
>hsa-miR-608	rs149625023	pos=61143719	2	C20orf166-AS1	5UTR	142	-25.2
>hsa-miR-4685-5p	rs150299217	pos=61143602	2	C20orf166-AS1	5UTR	140	-24.59
>hsa-miR-4669	rs79058931	pos=61142554	2	C20orf166-AS1	5UTR	138	-31.84
>hsa-miR-4665-5p	rs148327724	pos=61143726	2	C20orf166-AS1	5UTR	137	-25.37
>hsa-miR-4707-3p	rs6062283	pos=61142975	2	C20orf166-AS1	5UTR	137	-24.44
>hsa-miR-4665-5p	rs144283995	pos=61143725	2	C20orf166-AS1	5UTR	137	-25.37
>hsa-miR-4758-3p	rs113800850	pos=61141606	2	C20orf166-AS1	5UTR	135	-24.63
>hsa-miR-661	rs12625668	pos=61143364	2	C20orf166-AS1	5UTR	133	-25.46
>hsa-miR-5006-3p	rs34824157	pos=61143304	2	C20orf166-AS1	5UTR	130	-26.76
>hsa-miR-3944-3p	rs146582570	pos=61143412	2	C20orf166-AS1	5UTR	128	-26.95
>hsa-miR-3648	rs113887415	pos=61143097	2	C20orf166-AS1	5UTR	127	-26.49
>hsa-miR-3648	rs115960407	pos=61143096	2	C20orf166-AS1	5UTR	127	-26.49
>hsa-miR-615-5p	rs147120745	pos=61143692	2	C20orf166-AS1	5UTR	125	-26.6
>hsa-miR-365a-3p	rs149370661	pos=34108675	2	C20orf173	5UTR	184	-17.36
>hsa-miR-365b-3p	rs149370661	pos=34108675	2	C20orf173	5UTR	184	-17.36
>hsa-miR-4722-5p	rs148026936	pos=34117015	2	C20orf173	coding	173	-25.51
>hsa-miR-4731-5p	rs6058256	pos=34110501	2	C20orf173	5UTR	170	-23.22
>hsa-miR-4768-3p	rs149370661	pos=34108675	2	C20orf173	5UTR	170	-21.4
>hsa-miR-4763-3p	rs6120966	pos=34111080	2	C20orf173	5UTR	131	-26.42
>hsa-miR-185-3p	rs143763428	pos=3230544	2	C20orf194	3UTR	193	-24.89
>hsa-miR-4646-5p	rs910768	pos=3231258	2	C20orf194	3UTR	192	-21.81
>hsa-miR-3686	rs910768	pos=3231258	2	C20orf194	3UTR	186	-15.01
>hsa-miR-4802-3p	rs73081036	pos=3230360	2	C20orf194	3UTR	184	-19.43
>hsa-miR-199a-5p	rs80335486	pos=3321244	2	C20orf194	coding	184	-15.72
>hsa-miR-3194-3p	rs141901631	pos=3232684	2	C20orf194	3UTR	182	-22.52
>hsa-miR-125a-3p	rs71330206	pos=3233052	2	C20orf194	3UTR	181	-22.43
>hsa-miR-659-5p	rs6139045	pos=3230574	2	C20orf194	3UTR	180	-18.56
>hsa-miR-3619-5p	rs150641546	pos=3297411	2	C20orf194	coding	179	-21.73
>hsa-miR-1266	rs1043154	pos=3232695	2	C20orf194	3UTR	179	-24.61
>hsa-miR-211-3p	rs11479386	pos=3233119	2	C20orf194	3UTR	178	-22.82
>hsa-miR-5572	rs145425726	pos=3236757	2	C20orf194	coding	175	-23.57
>hsa-miR-942	rs8774	pos=3232099	2	C20orf194	3UTR	173	-17.26
>hsa-miR-4640-3p	rs8774	pos=3232099	2	C20orf194	3UTR	171	-24.97
>hsa-miR-650	rs145012822	pos=3232761	2	C20orf194	3UTR	171	-27.24
>hsa-miR-639	rs140305967	pos=3236756	2	C20orf194	coding	169	-22.88
>hsa-miR-639	rs145425726	pos=3236757	2	C20orf194	coding	169	-22.88
>hsa-miR-4663	rs1966177	pos=3230560	2	C20orf194	3UTR	167	-21.82
>hsa-miR-4480	rs149564755	pos=3234459	2	C20orf194	coding	167	-19.79
>hsa-miR-5702	rs6037515	pos=3233091	2	C20orf194	3UTR	165	-19.18
>hsa-miR-4746-3p	rs78496459	pos=3231905	2	C20orf194	3UTR	165	-27.38
>hsa-miR-4756-5p	rs145012822	pos=3232761	2	C20orf194	3UTR	165	-29.03
>hsa-miR-4775	rs143763428	pos=3230544	2	C20orf194	3UTR	165	-18.9
>hsa-miR-4633-3p	rs6037515	pos=3233091	2	C20orf194	3UTR	164	-17.04
>hsa-miR-4268	rs141901631	pos=3232684	2	C20orf194	3UTR	164	-21.99
>hsa-miR-4714-5p	rs146189742	pos=3231468	2	C20orf194	3UTR	159	-26
>hsa-miR-4640-3p	rs2281496	pos=3235916	2	C20orf194	coding	159	-27.24
>hsa-miR-1909-3p	rs145012822	pos=3232761	2	C20orf194	3UTR	152	-27.09
>hsa-miR-4640-5p	rs11907154	pos=3232677	2	C20orf194	3UTR	152	-24.4
>hsa-miR-4649-3p	rs141765340	pos=3230857	2	C20orf194	3UTR	148	-24.97
>hsa-miR-4739	rs6037516	pos=3233142	2	C20orf194	3UTR	147	-24.82
>hsa-miR-615-5p	rs1043154	pos=3232695	2	C20orf194	3UTR	143	-24
>hsa-miR-493-3p	rs118106905	pos=3231859	2	C20orf194	3UTR	135	-24.47
>hsa-miR-3689a-5p	rs149733245	pos=3274852	2	C20orf194	coding	132	-24.28
>hsa-miR-3689b-5p	rs149733245	pos=3274852	2	C20orf194	coding	132	-24.28
>hsa-miR-3689e	rs149733245	pos=3274852	2	C20orf194	coding	132	-24.28
>hsa-miR-4469	rs139405933	pos=62187892	2	C20orf195	coding	184	-27.41
>hsa-miR-20b-3p	rs111529458	pos=62187231	2	C20orf195	coding	181	-18.67
>hsa-miR-3122	rs148446846	pos=62187307	2	C20orf195	coding	177	-17.85
>hsa-miR-5581-5p	rs145714125	pos=62187933	2	C20orf195	coding	172	-23.34
>hsa-miR-378c	rs146009691	pos=62187363	2	C20orf195	coding	172	-17.48
>hsa-miR-4440	rs145876706	pos=62187458	2	C20orf195	coding	172	-25.33
>hsa-miR-4755-5p	rs145714125	pos=62187933	2	C20orf195	coding	171	-27.44
>hsa-miR-4769-5p	rs148446846	pos=62187307	2	C20orf195	coding	165	-20.15
>hsa-miR-769-5p	rs148340283	pos=62187126	2	C20orf195	coding	164	-18.48
>hsa-miR-762	rs35205109	pos=62187250	2	C20orf195	coding	152	-25.03
>hsa-miR-770-5p	rs147084492	pos=62187553	2	C20orf195	coding	149	-26.32
>hsa-miR-769-3p	rs138506313	pos=62187598	2	C20orf195	coding	148	-24
>hsa-miR-4767	rs145714125	pos=62187933	2	C20orf195	coding	148	-30.6
>hsa-miR-4649-5p	rs35205109	pos=62187250	2	C20orf195	coding	147	-30.52
>hsa-miR-3943	rs142549383	pos=62187949	2	C20orf195	coding	144	-27.55
>hsa-miR-3127-3p	rs145714125	pos=62187933	2	C20orf195	coding	140	-24.36
>hsa-miR-4685-5p	rs145714125	pos=62187933	2	C20orf195	coding	138	-30.87
>hsa-miR-4763-3p	rs76494819	pos=62187902	2	C20orf195	coding	137	-26.45
>hsa-miR-365b-5p	rs145714125	pos=62187933	2	C20orf195	coding	137	-28.23
>hsa-miR-4722-5p	rs3746348	pos=62187187	2	C20orf195	coding	127	-25.04
>hsa-miR-548ah-3p	rs74824950	pos=5843918	2	C20orf196	coding	191	-16.98
>hsa-miR-548am-3p	rs74824950	pos=5843918	2	C20orf196	coding	191	-16.98
>hsa-miR-548o-3p	rs74824950	pos=5843918	2	C20orf196	coding	191	-16.6
>hsa-miR-4722-5p	rs140720316	pos=5844074	2	C20orf196	coding	181	-19.81
>hsa-miR-4696	rs41282138	pos=5843952	2	C20orf196	coding	180	-20.27
>hsa-miR-23a-3p	rs144988084	pos=5844113	2	C20orf196	3UTR	180	-18.66
>hsa-miR-1289	rs41282136	pos=5843710	2	C20orf196	coding	176	-16.43
>hsa-miR-4726-5p	rs41282136	pos=5843710	2	C20orf196	coding	174	-19.34
>hsa-miR-3692-3p	rs144988084	pos=5844113	2	C20orf196	3UTR	172	-18.41
>hsa-miR-4769-5p	rs140278441	pos=5843951	2	C20orf196	coding	171	-21.89
>hsa-miR-4687-3p	rs138117521	pos=5753526	2	C20orf196	coding	167	-21.7
>hsa-miR-4317	rs144988084	pos=5844113	2	C20orf196	3UTR	164	-16.18
>hsa-miR-4767	rs149591459	pos=5753531	2	C20orf196	coding	150	-29.73
>hsa-miR-661	rs74824950	pos=5843918	2	C20orf196	coding	145	-25.48
>hsa-miR-887	rs41282138	pos=5843952	2	C20orf196	coding	126	-24.48
>hsa-miR-5000-3p	rs60230607	pos=58631002	2	C20orf197	5UTR	199	-25.08
>hsa-miR-5580-5p	rs111563446	pos=58647210	2	C20orf197	3UTR	188	-18.41
>hsa-miR-4754	rs55754346	pos=58646068	2	C20orf197	3UTR	186	-22.2
>hsa-miR-378f	rs55905684	pos=58646071	2	C20orf197	3UTR	165	-20.91
>hsa-miR-3127-5p	rs6071100	pos=58644995	2	C20orf197	5UTR	164	-19.48
>hsa-miR-4746-3p	rs112228593	pos=58645960	2	C20orf197	coding	161	-28.59
>hsa-miR-493-3p	rs114741652	pos=61430983	2	C20orf20	coding	183	-23.83
>hsa-miR-198	rs11554807	pos=61431251	2	C20orf20	3UTR	173	-20.26
>hsa-miR-2116-3p	rs140838580	pos=61427869	2	C20orf20	5UTR	172	-18.34
>hsa-miR-5695	rs11554807	pos=61431251	2	C20orf20	3UTR	170	-19.25
>hsa-miR-216b	rs149896401	pos=61431690	2	C20orf20	3UTR	168	-15.42
>hsa-miR-3605-3p	rs142144651	pos=61431306	2	C20orf20	3UTR	167	-17.36
>hsa-miR-3614-3p	rs150726996	pos=61431539	2	C20orf20	3UTR	167	-16.51
>hsa-miR-4743	rs141541554	pos=61428521	2	C20orf20	coding	153	-28.46
>hsa-miR-4433-3p	rs7397	pos=61431557	2	C20orf20	3UTR	151	-25.5
>hsa-miR-661	rs115713234	pos=61431002	2	C20orf20	3UTR	151	-27.19
>hsa-miR-638	rs146684922	pos=61428580	2	C20orf20	coding	147	-26.69
>hsa-miR-762	rs141541554	pos=61428521	2	C20orf20	coding	146	-26.82
>hsa-miR-3937	rs140838580	pos=61427869	2	C20orf20	5UTR	144	-24.38
>hsa-miR-567	rs144715439	pos=62714830	2	C20orf201	coding	167	-22.61
>hsa-miR-663a	rs147295546	pos=62714769	2	C20orf201	coding	165	-24.17
>hsa-miR-4505	rs147295546	pos=62714769	2	C20orf201	coding	164	-20.08
>hsa-miR-4313	rs116593761	pos=62715652	2	C20orf201	5UTR	161	-24.17
>hsa-miR-4467	rs77021907	pos=62715318	2	C20orf201	coding	160	-25.97
>hsa-miR-4449	rs4431000	pos=62715548	2	C20orf201	coding	155	-29.13
>hsa-miR-4640-3p	rs77021907	pos=62715318	2	C20orf201	coding	151	-25.41
>hsa-miR-4767	rs147295546	pos=62714769	2	C20orf201	coding	151	-27.6
>hsa-miR-4322	rs4431000	pos=62715548	2	C20orf201	coding	146	-26.11
>hsa-miR-935	rs144715439	pos=62714830	2	C20orf201	coding	136	-24.84
>hsa-miR-4793-5p	rs144715439	pos=62714830	2	C20orf201	coding	125	-24.73
>hsa-miR-3613-3p	rs139717989	pos=1188160	2	C20orf202	3UTR	214	-19.75
>hsa-miR-204-3p	rs139717989	pos=1188160	2	C20orf202	3UTR	205	-20.73
>hsa-miR-4667-5p	rs139717989	pos=1188160	2	C20orf202	3UTR	187	-25.6
>hsa-miR-194-3p	rs79380554	pos=1187586	2	C20orf202	coding	174	-23.76
>hsa-miR-512-5p	rs139717989	pos=1188160	2	C20orf202	3UTR	169	-22.09
>hsa-miR-593-3p	rs78087104	pos=1187627	2	C20orf202	coding	166	-20.22
>hsa-miR-3605-3p	rs80125338	pos=1187752	2	C20orf202	3UTR	165	-19
>hsa-miR-4706	rs7347474	pos=1188351	2	C20orf202	3UTR	148	-25.35
>hsa-miR-4745-3p	rs80125338	pos=1187752	2	C20orf202	3UTR	139	-24.31
>hsa-miR-637	rs117489379	pos=31219579	2	C20orf203	3UTR	188	-32.36
>hsa-miR-1254	rs143231708	pos=31228415	2	C20orf203	3UTR	182	-27.28
>hsa-miR-4763-3p	rs115066933	pos=31219614	2	C20orf203	3UTR	181	-25.37
>hsa-miR-3676-3p	rs147531913	pos=31221516	2	C20orf203	3UTR	181	-15.23
>hsa-miR-1827	rs146411014	pos=31219993	2	C20orf203	3UTR	181	-19.94
>hsa-miR-4647	rs6057607	pos=31221984	2	C20orf203	3UTR	179	-22.3
>hsa-miR-671-3p	rs17123507	pos=31238084	2	C20orf203	3UTR	175	-26.89
>hsa-miR-4661-3p	rs78215380	pos=31219904	2	C20orf203	3UTR	175	-19.89
>hsa-miR-371a-3p	rs111665594	pos=31220878	2	C20orf203	3UTR	175	-15.28
>hsa-miR-4526	rs117489379	pos=31219579	2	C20orf203	3UTR	171	-28.61
>hsa-miR-4688	rs113908213	pos=31238320	2	C20orf203	coding	169	-24.99
>hsa-miR-103a-2-5p	rs140126605	pos=31221764	2	C20orf203	3UTR	166	-16.51
>hsa-miR-1909-5p	rs145722856	pos=31237916	2	C20orf203	3UTR	166	-29.79
>hsa-miR-4793-3p	rs146411014	pos=31219993	2	C20orf203	3UTR	164	-18.76
>hsa-miR-4793-3p	rs150298087	pos=31219990	2	C20orf203	3UTR	164	-18.6
>hsa-miR-4664-3p	rs6141327	pos=31221578	2	C20orf203	3UTR	158	-24.33
>hsa-miR-4685-5p	rs6058769	pos=31219616	2	C20orf203	3UTR	157	-25.17
>hsa-miR-4721	rs143733339	pos=31220613	2	C20orf203	3UTR	154	-30.75
>hsa-miR-4685-5p	rs116140633	pos=31219612	2	C20orf203	3UTR	151	-26.89
>hsa-miR-4756-5p	rs149294378	pos=31220566	2	C20orf203	3UTR	150	-24.16
>hsa-miR-4743	rs911295	pos=31237759	2	C20orf203	3UTR	149	-26.11
>hsa-miR-4685-5p	rs115066933	pos=31219614	2	C20orf203	3UTR	148	-24.36
>hsa-miR-5193	rs464063	pos=31219807	2	C20orf203	3UTR	147	-24.17
>hsa-miR-3183	rs6141327	pos=31221578	2	C20orf203	3UTR	147	-24.78
>hsa-miR-877-3p	rs73903911	pos=31221651	2	C20orf203	3UTR	146	-25.25
>hsa-miR-4706	rs149294378	pos=31220566	2	C20orf203	3UTR	145	-26.04
>hsa-miR-3661	rs10712907	pos=31219916	2	C20orf203	3UTR	144	-24.8
>hsa-miR-658	rs149294378	pos=31220566	2	C20orf203	3UTR	144	-26.82
>hsa-miR-3661	rs150526226	pos=31219915	2	C20orf203	3UTR	144	-24.8
>hsa-miR-596	rs114037224	pos=31237680	2	C20orf203	3UTR	142	-30.37
>hsa-miR-4700-3p	rs149790221	pos=31237870	2	C20orf203	3UTR	139	-30.48
>hsa-miR-3692-5p	rs141130801	pos=31220044	2	C20orf203	3UTR	137	-28.28
>hsa-miR-4640-5p	rs911295	pos=31237759	2	C20orf203	3UTR	134	-24.53
>hsa-miR-4706	rs77263310	pos=31221116	2	C20orf203	3UTR	133	-26.38
>hsa-miR-4446-5p	rs114037224	pos=31237680	2	C20orf203	3UTR	132	-25.98
>hsa-miR-4706	rs117489379	pos=31219579	2	C20orf203	3UTR	131	-27.02
>hsa-miR-4787-3p	rs11540275	pos=35234332	2	C20orf24	5UTR	176	-28.99
>hsa-miR-4726-3p	rs140513057	pos=35240540	2	C20orf24	coding	172	-17.66
>hsa-miR-658	rs117773138	pos=35234153	2	C20orf24	5UTR	171	-23.59
>hsa-miR-659-3p	rs2232911	pos=35240557	2	C20orf24	coding	171	-28.43
>hsa-miR-4261	rs2232911	pos=35240557	2	C20orf24	coding	170	-16.43
>hsa-miR-4660	rs150570188	pos=35240611	2	C20orf24	coding	164	-15.5
>hsa-miR-331-3p	rs11540275	pos=35234332	2	C20orf24	5UTR	163	-24.39
>hsa-miR-4746-3p	rs79508547	pos=35234367	2	C20orf24	3UTR	147	-24.26
>hsa-miR-4254	rs2232909	pos=35234192	2	C20orf24	5UTR	134	-25.19
>hsa-miR-4745-3p	rs79508547	pos=35234367	2	C20orf24	3UTR	131	-24.34
>hsa-miR-1469	rs144447626	pos=35234233	2	C20orf24	5UTR	129	-27.31
>hsa-miR-4754	rs11540275	pos=35234332	2	C20orf24	5UTR	128	-24.44
>hsa-miR-1915-5p	rs143411869	pos=20144861	2	C20orf26	coding	192	-19.01
>hsa-miR-3202	rs149746825	pos=20340855	2	C20orf26	coding	189	-19.11
>hsa-miR-4526	rs145567908	pos=20051505	2	C20orf26	coding	187	-26.33
>hsa-miR-532-5p	rs149642561	pos=20269572	2	C20orf26	coding	187	-20.99
>hsa-miR-658	rs75487354	pos=20340872	2	C20orf26	coding	184	-26.87
>hsa-miR-1273g-5p	rs116315783	pos=20144813	2	C20orf26	coding	182	-19.29
>hsa-miR-1224-3p	rs2273056	pos=20033223	2	C20orf26	5UTR	179	-22.44
>hsa-miR-4772-3p	rs150134718	pos=20123544	2	C20orf26	coding	178	-15.74
>hsa-miR-1207-5p	rs148307781	pos=20033195	2	C20orf26	5UTR	177	-21.17
>hsa-miR-4640-5p	rs144410560	pos=20071554	2	C20orf26	coding	176	-22.76
>hsa-miR-4804-5p	rs6081930	pos=20208939	2	C20orf26	coding	174	-16.1
>hsa-miR-4440	rs78427670	pos=20322496	2	C20orf26	coding	174	-24.36
>hsa-miR-4533	rs114137612	pos=20258053	2	C20orf26	coding	174	-20.47
>hsa-miR-744-5p	rs75010053	pos=20322497	2	C20orf26	coding	173	-21.6
>hsa-miR-455-5p	rs78795550	pos=20177279	2	C20orf26	coding	173	-15.55
>hsa-miR-3675-5p	rs116315783	pos=20144813	2	C20orf26	coding	173	-21.17
>hsa-miR-608	rs139670332	pos=20232357	2	C20orf26	coding	172	-25.88
>hsa-miR-571	rs115094118	pos=20278968	2	C20orf26	coding	170	-17.41
>hsa-miR-1301	rs148268644	pos=20054990	2	C20orf26	coding	170	-19.14
>hsa-miR-3692-3p	rs6046740	pos=20208971	2	C20orf26	coding	169	-16.61
>hsa-miR-4440	rs74562975	pos=20322495	2	C20orf26	coding	169	-21.42
>hsa-miR-5572	rs140112883	pos=20150063	2	C20orf26	coding	169	-22.7
>hsa-miR-3668	rs140112883	pos=20150063	2	C20orf26	coding	169	-15.54
>hsa-miR-1248	rs61746667	pos=20051525	2	C20orf26	coding	168	-16.71
>hsa-miR-4755-3p	rs116508993	pos=20180496	2	C20orf26	coding	168	-20.99
>hsa-miR-1248	rs149642561	pos=20269572	2	C20orf26	coding	167	-17.59
>hsa-miR-4698	rs137909316	pos=20144815	2	C20orf26	coding	165	-15.45
>hsa-miR-5191	rs143875326	pos=20071563	2	C20orf26	coding	165	-15.75
>hsa-miR-4647	rs148749465	pos=20177288	2	C20orf26	coding	165	-17.17
>hsa-miR-1291	rs34849779	pos=20341049	2	C20orf26	coding	164	-16.56
>hsa-miR-4745-5p	rs74562975	pos=20322495	2	C20orf26	coding	157	-24.98
>hsa-miR-4763-5p	rs7344530	pos=20171988	2	C20orf26	coding	150	-30.74
>hsa-miR-4685-5p	rs142308308	pos=20177325	2	C20orf26	coding	147	-29.53
>hsa-miR-4706	rs115295521	pos=20071573	2	C20orf26	coding	145	-28.42
>hsa-miR-1301	rs145198573	pos=20033194	2	C20orf26	5UTR	144	-25.09
>hsa-miR-3648	rs147649386	pos=20257946	2	C20orf26	coding	143	-31.52
>hsa-miR-4646-5p	rs113279692	pos=20232380	2	C20orf26	coding	141	-24.37
>hsa-miR-4321	rs7344530	pos=20171988	2	C20orf26	coding	140	-25.66
>hsa-miR-1233	rs115995777	pos=20051635	2	C20orf26	coding	140	-26.04
>hsa-miR-1251	rs3134573	pos=3748093	2	C20orf27	5UTR	191	-25.31
>hsa-miR-4632	rs2295341	pos=3735141	3	C20orf27	coding	177	-23.96
>hsa-miR-4632	rs2295341	pos=3735141	3	C20orf27	coding	177	-23.96
>hsa-miR-193b-3p	rs150750189	pos=3740677	2	C20orf27	coding	175	-24.47
>hsa-miR-340-3p	rs11539186	pos=3734731	2	C20orf27	5UTR	173	-15.98
>hsa-miR-1185-5p	rs35627256	pos=3748087	2	C20orf27	5UTR	173	-19.67
>hsa-miR-4638-5p	rs35627256	pos=3748087	2	C20orf27	5UTR	173	-19.09
>hsa-miR-200c-5p	rs115637281	pos=3735051	2	C20orf27	coding	171	-15.47
>hsa-miR-876-5p	rs3761212	pos=3748945	2	C20orf27	5UTR	170	-17.08
>hsa-miR-30d-5p	rs35627256	pos=3748087	2	C20orf27	5UTR	170	-19.17
>hsa-miR-758	rs41279396	pos=3739292	2	C20orf27	coding	169	-15.54
>hsa-miR-30a-5p	rs35627256	pos=3748087	2	C20orf27	5UTR	167	-16.82
>hsa-miR-30e-5p	rs35627256	pos=3748087	2	C20orf27	5UTR	167	-15.06
>hsa-miR-506-3p	rs35627256	pos=3748087	2	C20orf27	5UTR	167	-17.2
>hsa-miR-548b-3p	rs35627256	pos=3748087	2	C20orf27	5UTR	166	-18.02
>hsa-miR-2681-5p	rs139106660	pos=3740711	2	C20orf27	coding	166	-22.99
>hsa-miR-4515	rs11539187	pos=3734265	2	C20orf27	3UTR	164	-22.69
>hsa-miR-526b-5p	rs148088379	pos=3736134	2	C20orf27	coding	164	-19.68
>hsa-miR-4322	rs113834225	pos=3748995	2	C20orf27	5UTR	161	-27.21
>hsa-miR-3180-5p	rs139531143	pos=3747901	2	C20orf27	5UTR	160	-24.3
>hsa-miR-3940-3p	rs139531143	pos=3747901	2	C20orf27	5UTR	155	-26.45
>hsa-miR-637	rs6052065	pos=3734688	2	C20orf27	3UTR	153	-26.72
>hsa-miR-661	rs6052065	pos=3734688	2	C20orf27	3UTR	153	-26.01
>hsa-miR-1909-3p	rs148088379	pos=3736134	2	C20orf27	coding	146	-24.91
>hsa-miR-4776-3p	rs3134573	pos=3748093	2	C20orf27	5UTR	143	-24.98
>hsa-miR-608	rs149371540	pos=3736176	2	C20orf27	coding	138	-24.03
>hsa-miR-4440	rs2474438	pos=3749013	2	C20orf27	5UTR	137	-27.5
>hsa-miR-3180-5p	rs141161483	pos=3735064	2	C20orf27	coding	136	-25.79
>hsa-miR-1247-3p	rs113834225	pos=3748995	2	C20orf27	5UTR	135	-24.88
>hsa-miR-4707-5p	rs149718057	pos=3748278	2	C20orf27	5UTR	135	-25.33
>hsa-miR-378a-5p	rs145488740	pos=3734364	2	C20orf27	3UTR	132	-24
>hsa-miR-4656	rs146279706	pos=3734716	2	C20orf27	5UTR	132	-24.74
>hsa-miR-1226-5p	rs6052065	pos=3734688	2	C20orf27	3UTR	132	-25.38
>hsa-miR-611	rs6052065	pos=3734688	2	C20orf27	3UTR	131	-24.55
>hsa-miR-4326	rs145488740	pos=3734364	2	C20orf27	3UTR	130	-24.73
>hsa-miR-623	rs113834225	pos=3748995	2	C20orf27	5UTR	129	-26.11
>hsa-miR-4743	rs113834225	pos=3748995	2	C20orf27	5UTR	128	-25.06
>hsa-miR-1470	rs3134574	pos=3748151	2	C20orf27	5UTR	127	-26.94
>hsa-miR-3194-5p	rs150750189	pos=3740677	2	C20orf27	coding	125	-25.49
>hsa-miR-4711-5p	rs149631598	pos=24949713	2	C20orf3	coding	204	-26.14
>hsa-miR-764	rs151131612	pos=24944523	2	C20orf3	coding	199	-20.68
>hsa-miR-520d-5p	rs149732546	pos=24952155	2	C20orf3	coding	186	-17.97
>hsa-miR-1289	rs142067594	pos=24944511	2	C20orf3	coding	184	-17.41
>hsa-miR-1276	rs148619824	pos=24944506	2	C20orf3	coding	182	-20.85
>hsa-miR-550a-5p	rs28364787	pos=24944410	2	C20orf3	3UTR	181	-22.54
>hsa-miR-4436a	rs112349117	pos=24944075	2	C20orf3	3UTR	181	-22.83
>hsa-miR-891b	rs35485563	pos=24964547	2	C20orf3	coding	176	-21.2
>hsa-miR-518a-5p	rs149732546	pos=24952155	2	C20orf3	coding	174	-15.38
>hsa-miR-527	rs149732546	pos=24952155	2	C20orf3	coding	174	-15.38
>hsa-miR-4802-5p	rs17298715	pos=24964558	2	C20orf3	coding	171	-18.63
>hsa-miR-24-1-5p	rs138747893	pos=24964552	2	C20orf3	coding	169	-18.7
>hsa-miR-1227	rs114982000	pos=24973346	2	C20orf3	5UTR	168	-20.2
>hsa-miR-371b-3p	rs145910569	pos=24949627	2	C20orf3	coding	166	-18.59
>hsa-miR-3919	rs1046158	pos=24943722	2	C20orf3	3UTR	164	-16.56
>hsa-miR-5572	rs1046158	pos=24943722	2	C20orf3	3UTR	164	-24.68
>hsa-miR-4460	rs17298715	pos=24964558	2	C20orf3	coding	164	-16.46
>hsa-miR-4708-3p	rs112349117	pos=24944075	2	C20orf3	3UTR	151	-24.26
>hsa-miR-4706	rs111757368	pos=24944483	2	C20orf3	coding	149	-25.78
>hsa-miR-4707-3p	rs148400044	pos=24954303	2	C20orf3	coding	146	-25.57
>hsa-miR-4726-5p	rs145483793	pos=24954302	2	C20orf3	coding	137	-24.11
>hsa-miR-4745-3p	rs145483793	pos=24954302	2	C20orf3	coding	130	-25.95
>hsa-miR-4758-5p	rs6138456	pos=24973383	2	C20orf3	5UTR	129	-30.19
>hsa-miR-644b-5p	rs147662826	pos=34828015	2	C20orf4	coding	199	-26.05
>hsa-miR-3910	rs75999961	pos=34844511	2	C20orf4	3UTR	198	-15.73
>hsa-miR-3977	rs140703484	pos=34832716	2	C20orf4	coding	196	-18.29
>hsa-miR-4663	rs6142541	pos=34844045	2	C20orf4	3UTR	193	-26.31
>hsa-miR-212-3p	rs150868237	pos=34828492	2	C20orf4	coding	191	-21.68
>hsa-miR-3670	rs6142538	pos=34843861	2	C20orf4	3UTR	188	-19.7
>hsa-miR-92a-2-5p	rs117200013	pos=34832755	3	C20orf4	coding	184	-18.91
>hsa-miR-450b-3p	rs111591742	pos=34827932	3	C20orf4	coding	184	-20.96
>hsa-miR-450b-3p	rs111591742	pos=34827932	3	C20orf4	coding	184	-20.96
>hsa-miR-92a-2-5p	rs117200013	pos=34832755	3	C20orf4	coding	184	-18.91
>hsa-miR-150-3p	rs117200013	pos=34832755	3	C20orf4	coding	183	-23.46
>hsa-miR-623	rs145177324	pos=34843678	2	C20orf4	3UTR	177	-22.12
>hsa-miR-3610	rs144623771	pos=34828270	2	C20orf4	coding	176	-18.23
>hsa-miR-4298	rs145635219	pos=34832688	2	C20orf4	coding	175	-29.1
>hsa-miR-5189	rs150868237	pos=34828492	2	C20orf4	coding	174	-17.18
>hsa-miR-766-5p	rs11905241	pos=34843757	2	C20orf4	3UTR	171	-20.66
>hsa-miR-4422	rs35221435	pos=34844345	2	C20orf4	3UTR	171	-17.71
>hsa-miR-4302	rs138100023	pos=34828224	2	C20orf4	coding	171	-16.83
>hsa-miR-181a-2-3p	rs140703484	pos=34832716	2	C20orf4	coding	171	-16.02
>hsa-miR-3130-5p	rs150868237	pos=34828492	2	C20orf4	coding	171	-21.3
>hsa-miR-508-3p	rs113640620	pos=34843851	2	C20orf4	3UTR	167	-17.77
>hsa-miR-2467-3p	rs147409413	pos=34844791	2	C20orf4	3UTR	166	-16.27
>hsa-miR-362-5p	rs111591742	pos=34827932	3	C20orf4	coding	164	-21.13
>hsa-miR-4661-3p	rs6142538	pos=34843861	2	C20orf4	3UTR	164	-16.72
>hsa-miR-362-5p	rs111591742	pos=34827932	3	C20orf4	coding	164	-21.13
>hsa-miR-1914-3p	rs148113773	pos=34844610	2	C20orf4	3UTR	152	-25.84
>hsa-miR-4743	rs145635219	pos=34832688	2	C20orf4	coding	148	-29.08
>hsa-miR-346	rs76403264	pos=34828303	2	C20orf4	coding	146	-25.68
>hsa-miR-4686	rs149423857	pos=34828396	2	C20orf4	coding	134	-24.08
>hsa-miR-142-3p	rs11558196	pos=55052088	2	C20orf43	coding	192	-16.03
>hsa-miR-5189	rs1059907	pos=55093753	2	C20orf43	3UTR	191	-20.86
>hsa-miR-4321	rs149088552	pos=55093198	2	C20orf43	coding	191	-24.92
>hsa-miR-4726-3p	rs41274728	pos=55093491	2	C20orf43	3UTR	184	-34.16
>hsa-miR-494	rs58782641	pos=55059188	2	C20orf43	coding	178	-15.72
>hsa-miR-4645-3p	rs140775705	pos=55048386	2	C20orf43	coding	178	-19.31
>hsa-miR-3646	rs149439941	pos=55052129	2	C20orf43	coding	173	-18.71
>hsa-miR-3132	rs138940300	pos=55093930	2	C20orf43	3UTR	171	-18.66
>hsa-miR-4779	rs138940300	pos=55093930	2	C20orf43	3UTR	168	-15.34
>hsa-miR-1306-5p	rs146238764	pos=55093843	2	C20orf43	3UTR	167	-19.18
>hsa-miR-4683	rs146701310	pos=55093281	2	C20orf43	coding	167	-22.58
>hsa-miR-711	rs146701310	pos=55093281	2	C20orf43	coding	164	-24.64
>hsa-miR-1471	rs74601111	pos=55092245	2	C20orf43	coding	159	-28.94
>hsa-miR-323a-5p	rs146701310	pos=55093281	2	C20orf43	coding	158	-26.96
>hsa-miR-939	rs10852	pos=55093773	2	C20orf43	3UTR	129	-26.76
>hsa-miR-3614-5p	rs112187317	pos=17970839	2	C20orf72	3UTR	186	-16.58
>hsa-miR-877-3p	rs71194213	pos=17971055	2	C20orf72	3UTR	175	-30.34
>hsa-miR-3127-5p	rs151283958	pos=17968812	2	C20orf72	coding	174	-17.4
>hsa-miR-4661-3p	rs150656271	pos=17950744	2	C20orf72	coding	173	-22.09
>hsa-miR-499a-5p	rs142454195	pos=17968880	2	C20orf72	coding	170	-17.9
>hsa-miR-4685-5p	rs151283958	pos=17968812	2	C20orf72	coding	168	-18.83
>hsa-miR-450b-3p	rs41276408	pos=17950612	2	C20orf72	coding	166	-15.78
>hsa-miR-450b-3p	rs142670810	pos=17950616	2	C20orf72	coding	166	-15.78
>hsa-miR-877-3p	rs3748495	pos=17971066	2	C20orf72	3UTR	159	-26.48
>hsa-miR-3180-5p	rs148552334	pos=17950954	2	C20orf72	coding	157	-28.93
>hsa-miR-324-5p	rs3748495	pos=17971066	2	C20orf72	3UTR	140	-25.13
>hsa-miR-1291	rs3748495	pos=17971066	2	C20orf72	3UTR	134	-24.28
>hsa-miR-197-3p	rs3748496	pos=17971056	2	C20orf72	3UTR	133	-26.32
>hsa-miR-636	rs73107120	pos=17950772	2	C20orf72	coding	131	-25.12
>hsa-miR-1202	rs142454195	pos=17968880	2	C20orf72	coding	131	-25.42
>hsa-miR-5089	rs146646068	pos=18805944	2	C20orf78	coding	173	-18.46
>hsa-miR-4793-5p	rs141000022	pos=18790561	2	C20orf78	coding	168	-19.56
>hsa-miR-4649-5p	rs146646068	pos=18805944	2	C20orf78	coding	133	-24.27
>hsa-miR-146b-5p	rs139167289	pos=18794545	2	C20orf79	coding	191	-16.5
>hsa-miR-617	rs79778412	pos=18794631	2	C20orf79	coding	170	-17.71
>hsa-miR-617	rs141445078	pos=18794630	2	C20orf79	coding	170	-17.71
>hsa-miR-515-5p	rs149769867	pos=18794794	2	C20orf79	coding	165	-15.05
>hsa-miR-3614-3p	rs142475609	pos=18794574	2	C20orf79	coding	164	-15.15
>hsa-miR-3614-3p	rs61754559	pos=56728609	2	C20orf85	coding	211	-23.76
>hsa-miR-2964a-5p	rs17440813	pos=56735759	2	C20orf85	coding	180	-19.15
>hsa-miR-5087	rs148848088	pos=56735831	2	C20orf85	coding	180	-15.9
>hsa-miR-4712-5p	rs144047885	pos=56735843	2	C20orf85	coding	177	-24.91
>hsa-miR-4716-5p	rs45576936	pos=56728632	2	C20orf85	coding	171	-17.41
>hsa-miR-4712-3p	rs34971577	pos=56735724	2	C20orf85	coding	170	-15.27
>hsa-miR-326	rs149715025	pos=56735788	2	C20orf85	coding	169	-16.26
>hsa-miR-4784	rs6070363	pos=56736057	2	C20orf85	3UTR	166	-21.06
>hsa-miR-4640-3p	rs111249496	pos=56735870	3	C20orf85	coding	165	-18.38
>hsa-miR-762	rs142063004	pos=56735963	2	C20orf85	3UTR	136	-25.09
>hsa-miR-1233	rs139617022	pos=10603585	2	C20orf94	coding	193	-24.75
>hsa-miR-3064-3p	rs148747218	pos=10536883	2	C20orf94	coding	193	-15.01
>hsa-miR-3616-3p	rs148003716	pos=10602039	2	C20orf94	coding	180	-20.32
>hsa-miR-5004-5p	rs144253292	pos=10536882	2	C20orf94	coding	178	-18.92
>hsa-miR-3616-3p	rs112833084	pos=10602041	2	C20orf94	coding	175	-15.43
>hsa-miR-1234	rs144055931	pos=10603414	2	C20orf94	coding	175	-20.1
>hsa-miR-193b-5p	rs150620105	pos=10603441	2	C20orf94	coding	175	-21.08
>hsa-miR-4688	rs144253292	pos=10536882	2	C20orf94	coding	172	-20.87
>hsa-miR-4688	rs148747218	pos=10536883	2	C20orf94	coding	172	-20.87
>hsa-miR-615-5p	rs139705892	pos=10603492	2	C20orf94	coding	171	-32.16
>hsa-miR-302f	rs139200961	pos=10603576	2	C20orf94	coding	166	-15.14
>hsa-miR-4758-5p	rs139705892	pos=10603492	2	C20orf94	coding	161	-24.49
>hsa-miR-1225-3p	rs73896599	pos=10603579	2	C20orf94	coding	159	-28.72
>hsa-miR-1225-3p	rs139617022	pos=10603585	2	C20orf94	coding	159	-28.72
>hsa-miR-4738-3p	rs34864737	pos=270918	2	C20orf96	coding	187	-26.96
>hsa-miR-4786-5p	rs143970636	pos=251830	2	C20orf96	3UTR	179	-18.35
>hsa-miR-4254	rs34864737	pos=270918	2	C20orf96	coding	176	-17.27
>hsa-miR-4658	rs77667040	pos=271336	2	C20orf96	5UTR	170	-19.63
>hsa-miR-4691-3p	rs6046368	pos=257706	2	C20orf96	coding	168	-23.93
>hsa-miR-4793-5p	rs7271033	pos=259969	2	C20orf96	coding	167	-22.22
>hsa-miR-4419a	rs117858420	pos=251604	2	C20orf96	3UTR	166	-17.28
>hsa-miR-616-3p	rs75894565	pos=271266	2	C20orf96	5UTR	166	-17.64
>hsa-miR-298	rs146492837	pos=256617	2	C20orf96	coding	166	-19.09
>hsa-miR-4724-3p	rs140032098	pos=257978	2	C20orf96	coding	166	-16.77
>hsa-miR-1914-3p	rs113908600	pos=271380	2	C20orf96	5UTR	164	-21.49
>hsa-miR-1914-3p	rs115710276	pos=271375	2	C20orf96	5UTR	164	-21.49
>hsa-miR-3180-3p	rs151192874	pos=259928	2	C20orf96	coding	158	-28.76
>hsa-miR-4728-5p	rs143970636	pos=251830	2	C20orf96	3UTR	149	-33.65
>hsa-miR-99a-5p	rs115710276	pos=271375	2	C20orf96	5UTR	142	-25.55
>hsa-miR-298	rs140397500	pos=259940	2	C20orf96	coding	141	-26.7
>hsa-miR-612	rs140397500	pos=259940	2	C20orf96	coding	135	-24.85
>hsa-miR-1295b-5p	rs150310978	pos=60965626	2	CABLES2	3UTR	215	-26.78
>hsa-miR-4524a-3p	rs141736681	pos=60963690	2	CABLES2	3UTR	191	-24.48
>hsa-miR-4524a-5p	rs13042761	pos=60966374	2	CABLES2	coding	185	-19.64
>hsa-miR-5100	rs147123466	pos=60965152	2	CABLES2	3UTR	183	-17.49
>hsa-miR-149-5p	rs146138747	pos=60966504	2	CABLES2	coding	180	-25.36
>hsa-miR-3918	rs150166778	pos=60966105	2	CABLES2	coding	180	-21.36
>hsa-miR-106b-3p	rs138935314	pos=60966123	2	CABLES2	coding	176	-16.07
>hsa-miR-4782-3p	rs142412688	pos=60964424	2	CABLES2	3UTR	175	-20.62
>hsa-miR-223-3p	rs142412688	pos=60964424	2	CABLES2	3UTR	173	-23.34
>hsa-miR-519a-3p	rs148559612	pos=60971600	2	CABLES2	coding	173	-17.65
>hsa-miR-4732-3p	rs137987461	pos=60965639	2	CABLES2	3UTR	170	-20.23
>hsa-miR-544b	rs137987461	pos=60965639	2	CABLES2	3UTR	170	-17.57
>hsa-miR-184	rs149234266	pos=60970034	2	CABLES2	coding	170	-19.92
>hsa-miR-769-3p	rs141836266	pos=60964592	2	CABLES2	3UTR	169	-21.57
>hsa-miR-1289	rs150310978	pos=60965626	2	CABLES2	3UTR	168	-18.75
>hsa-miR-675-5p	rs146853618	pos=60968002	2	CABLES2	coding	168	-20.28
>hsa-miR-500b	rs146186582	pos=60971376	2	CABLES2	coding	167	-16.54
>hsa-miR-521	rs150007624	pos=60968071	2	CABLES2	coding	167	-19.5
>hsa-miR-3687	rs13043447	pos=60964857	2	CABLES2	3UTR	166	-17.53
>hsa-miR-4287	rs139103327	pos=60965113	2	CABLES2	3UTR	165	-15.1
>hsa-miR-4714-3p	rs150310978	pos=60965626	2	CABLES2	3UTR	165	-15.65
>hsa-miR-4717-5p	rs61742254	pos=60966460	2	CABLES2	coding	159	-25.82
>hsa-miR-4656	rs6121562	pos=60968592	2	CABLES2	coding	157	-25.32
>hsa-miR-3181	rs146975578	pos=60982024	2	CABLES2	coding	151	-24.1
>hsa-miR-888-3p	rs747948	pos=60964301	2	CABLES2	3UTR	145	-27.72
>hsa-miR-4747-3p	rs150310978	pos=60965626	2	CABLES2	3UTR	142	-25.79
>hsa-miR-1183	rs61742254	pos=60966460	2	CABLES2	coding	139	-24.15
>hsa-miR-4707-5p	rs116729871	pos=60965896	2	CABLES2	3UTR	138	-24.17
>hsa-miR-4745-3p	rs148608970	pos=60966390	2	CABLES2	coding	138	-26.56
>hsa-miR-4690-3p	rs13042761	pos=60966374	2	CABLES2	coding	134	-27.17
>hsa-miR-608	rs138893645	pos=60968576	2	CABLES2	coding	134	-26.04
>hsa-miR-623	rs149234266	pos=60970034	2	CABLES2	coding	134	-26.39
>hsa-miR-4433-5p	rs150007624	pos=60968071	2	CABLES2	coding	132	-24.53
>hsa-miR-1914-3p	rs143243918	pos=60968561	2	CABLES2	coding	130	-25.31
>hsa-miR-663a	rs143243918	pos=60968561	2	CABLES2	coding	129	-29.04
>hsa-miR-219-2-3p	rs76558241	pos=55027358	2	CASS4	coding	196	-19.92
>hsa-miR-490-3p	rs141299799	pos=55033748	2	CASS4	coding	192	-27.26
>hsa-miR-875-3p	rs148219392	pos=55027315	2	CASS4	coding	186	-22.87
>hsa-miR-4646-3p	rs7272702	pos=55033782	2	CASS4	coding	184	-17.21
>hsa-miR-4433-3p	rs140416187	pos=55012493	2	CASS4	coding	183	-29.61
>hsa-miR-4685-3p	rs144538897	pos=55027618	2	CASS4	coding	177	-24.69
>hsa-miR-591	rs148553170	pos=55021037	2	CASS4	coding	176	-24.47
>hsa-miR-766-3p	rs148219392	pos=55027315	2	CASS4	coding	174	-26.78
>hsa-miR-4477b	rs142811598	pos=55027894	2	CASS4	coding	172	-15.6
>hsa-miR-4785	rs149841530	pos=55020984	2	CASS4	coding	171	-22.47
>hsa-miR-3974	rs142811598	pos=55027894	2	CASS4	coding	170	-15.52
>hsa-miR-4653-3p	rs76558241	pos=55027358	2	CASS4	coding	169	-18.92
>hsa-miR-20b-5p	rs149323283	pos=55012230	2	CASS4	coding	169	-20.54
>hsa-miR-4738-3p	rs56091263	pos=54987400	2	CASS4	5UTR	168	-18.97
>hsa-miR-425-3p	rs3746621	pos=55012420	2	CASS4	coding	168	-16.05
>hsa-miR-640	rs145762733	pos=55027707	2	CASS4	coding	168	-15.91
>hsa-miR-744-5p	rs144472163	pos=55033712	2	CASS4	coding	167	-23.32
>hsa-miR-502-5p	rs911159	pos=55012318	2	CASS4	coding	166	-23.18
>hsa-miR-4707-5p	rs144842767	pos=55021023	2	CASS4	coding	162	-32.96
>hsa-miR-4739	rs34899200	pos=55027509	2	CASS4	coding	161	-30.63
>hsa-miR-4695-5p	rs149841530	pos=55020984	2	CASS4	coding	155	-24.17
>hsa-miR-4741	rs143861124	pos=55033505	2	CASS4	coding	144	-25.59
>hsa-miR-638	rs144842767	pos=55021023	2	CASS4	coding	143	-31.75
>hsa-miR-4739	rs141641872	pos=55027496	2	CASS4	coding	142	-28.51
>hsa-miR-1295b-3p	rs148553170	pos=55021037	2	CASS4	coding	140	-26
>hsa-miR-4669	rs139403781	pos=55027512	2	CASS4	coding	139	-24.05
>hsa-miR-608	rs144842767	pos=55021023	2	CASS4	coding	138	-31.2
>hsa-miR-675-5p	rs150842021	pos=55033645	2	CASS4	coding	137	-26.9
>hsa-miR-4446-3p	rs138464146	pos=55027750	2	CASS4	coding	132	-24.47
>hsa-miR-5008-5p	rs148553170	pos=55021037	2	CASS4	coding	131	-24.46
>hsa-miR-4739	rs143746875	pos=55027048	2	CASS4	coding	127	-25.15
>hsa-miR-939	rs6119394	pos=32236621	2	CBFA2T2	3UTR	184	-19.91
>hsa-miR-4494	rs146788442	pos=32212802	2	CBFA2T2	coding	184	-19.47
>hsa-miR-4437	rs140122627	pos=32212600	2	CBFA2T2	coding	182	-20.27
>hsa-miR-4257	rs1064215	pos=32235500	3	CBFA2T2	3UTR	181	-17.88
>hsa-miR-4257	rs1064215	pos=32235500	3	CBFA2T2	3UTR	181	-17.88
>hsa-miR-139-5p	rs141166075	pos=32210959	2	CBFA2T2	coding	177	-18.19
>hsa-miR-3169	rs35113008	pos=32217680	2	CBFA2T2	coding	176	-16.69
>hsa-miR-1273g-3p	rs148887482	pos=32234523	2	CBFA2T2	3UTR	175	-24.51
>hsa-miR-1909-3p	rs45563732	pos=32232296	2	CBFA2T2	coding	175	-23.84
>hsa-miR-3916	rs146997148	pos=32232320	2	CBFA2T2	coding	175	-29.12
>hsa-miR-668	rs147155809	pos=32232498	2	CBFA2T2	3UTR	174	-22.47
>hsa-miR-3675-5p	rs142971811	pos=32232896	2	CBFA2T2	3UTR	173	-18.79
>hsa-miR-659-5p	rs45448093	pos=32232573	2	CBFA2T2	3UTR	171	-22.96
>hsa-miR-3202	rs146720820	pos=32233883	2	CBFA2T2	3UTR	171	-15.11
>hsa-miR-1228-5p	rs139568266	pos=32198949	2	CBFA2T2	coding	171	-22.51
>hsa-miR-4754	rs1056696	pos=32236930	2	CBFA2T2	3UTR	169	-21.48
>hsa-miR-744-3p	rs148887482	pos=32234523	2	CBFA2T2	3UTR	169	-18.13
>hsa-miR-4530	rs150705597	pos=32233124	2	CBFA2T2	3UTR	169	-21.53
>hsa-miR-4539	rs1056696	pos=32236930	2	CBFA2T2	3UTR	168	-20.59
>hsa-miR-4686	rs141166075	pos=32210959	2	CBFA2T2	coding	168	-23.16
>hsa-miR-491-5p	rs41287066	pos=32198931	2	CBFA2T2	coding	168	-19.27
>hsa-miR-4433-3p	rs140122320	pos=32232868	2	CBFA2T2	3UTR	167	-20.46
>hsa-miR-1294	rs140122320	pos=32232868	2	CBFA2T2	3UTR	167	-20.37
>hsa-miR-4722-5p	rs146271553	pos=32078106	2	CBFA2T2	coding	167	-23.84
>hsa-miR-518c-5p	rs146271553	pos=32078106	2	CBFA2T2	coding	167	-18.43
>hsa-miR-5189	rs12479494	pos=32236086	2	CBFA2T2	3UTR	165	-22.24
>hsa-miR-4496	rs6119394	pos=32236621	2	CBFA2T2	3UTR	165	-15.04
>hsa-miR-515-3p	rs78616659	pos=32207362	2	CBFA2T2	coding	164	-17.66
>hsa-miR-3157-3p	rs117911091	pos=32232801	2	CBFA2T2	3UTR	159	-24.66
>hsa-miR-3132	rs149773621	pos=32233393	2	CBFA2T2	3UTR	158	-24.29
>hsa-miR-1909-5p	rs2075734	pos=32232949	2	CBFA2T2	3UTR	151	-24
>hsa-miR-4685-5p	rs148637844	pos=32232389	2	CBFA2T2	coding	151	-25.29
>hsa-miR-874	rs146294958	pos=32236343	2	CBFA2T2	3UTR	145	-26.13
>hsa-miR-4722-5p	rs150030758	pos=32212659	2	CBFA2T2	coding	145	-25.91
>hsa-miR-3677-3p	rs45477293	pos=32232311	2	CBFA2T2	coding	140	-25.17
>hsa-miR-939	rs34612354	pos=32161882	2	CBFA2T2	5UTR	138	-24.49
>hsa-miR-3190-3p	rs149325981	pos=32232306	2	CBFA2T2	coding	138	-24.54
>hsa-miR-1343	rs1064220	pos=32237125	2	CBFA2T2	3UTR	131	-25.4
>hsa-miR-661	rs35113008	pos=32217680	2	CBFA2T2	coding	128	-24.75
>hsa-miR-3651	rs45563732	pos=32232296	2	CBFA2T2	coding	127	-24.04
>hsa-miR-933	rs146572668	pos=32217669	2	CBFA2T2	coding	127	-29.06
>hsa-miR-4743	rs45563732	pos=32232296	2	CBFA2T2	coding	125	-25.03
>hsa-miR-3692-5p	rs115116269	pos=54579815	2	CBLN4	5UTR	179	-18.68
>hsa-miR-486-3p	rs144222145	pos=54579156	2	CBLN4	coding	172	-21.02
>hsa-miR-1285-5p	rs115116269	pos=54579815	2	CBLN4	5UTR	170	-15.48
>hsa-miR-658	rs80149532	pos=54572753	3	CBLN4	3UTR	170	-16.05
>hsa-miR-4728-5p	rs143931912	pos=54579066	2	CBLN4	coding	150	-24.62
>hsa-miR-3147	rs56062118	pos=54579935	2	CBLN4	5UTR	134	-25.29
>hsa-miR-4787-3p	rs6092228	pos=54579982	2	CBLN4	5UTR	133	-25.84
>hsa-miR-4787-3p	rs150491676	pos=54579984	2	CBLN4	5UTR	133	-25.84
>hsa-miR-4787-3p	rs138314697	pos=54579985	2	CBLN4	5UTR	133	-25.84
[truncated: 13,360 more rows]
